# Supplementary material for: Bis(4-amino-1-hexylpyridinium) bis(1,2-dicyanoethene-1,2-dithiolato)cuprate(II)
Source: Acta Crystallogr Sect E Struct Rep Online. 2011 Jun 11;67(Pt 7):m916. doi: 10.1107/S1600536811021611 (PMC3151750; doi:10.1107/S1600536811021611)
Supplement: Supplementary file 1 [file e-67-0m916-sup1.cif]

##############################################################################
#                                                                            #
# This CIF contains the data in a paper accepted for publication in          #
# Acta Crystallographica Section E. It conforms to the requirements of       #
# Notes for Authors for Acta Crystallographica Section E, and has been       #
# peer reviewed under the auspices of the IUCr Commission on Journals.       #
#                                                                            #
# Full details of the Crystallographic Information File format               #
# are given in the paper "The Crystallographic Information File (CIF):       #
# a New Standard Archive File for Crystallography" by S. R. Hall, F. H.      #
# Allen and I. D. Brown [Acta Cryst. (1991), A47, 655-685].                  #
#                                                                            #
# The current version of the core CIF dictionary is obtainable from          #
# ftp://ftp.iucr.org/pub/cif_core.dic.                                       #
#                                                                            #
# Software is freely available for graphical display of the structure(s)     #
# in this CIF. For information consult the CIF software page                 #
# http://www.iucr.org/resources/cif/software.                                #
#                                                                            #
# This file may be used for bona fide research purposes within the           #
# scientific community so long as proper attribution is given to the journal # 
# article from which it was obtained.                                        #
#                                                                            #
##############################################################################
data_global
_audit_creation_method     SHELXL-97
_journal_date_recd_electronic     2011-05-28
_journal_date_accepted     2011-06-04
_journal_name_full     'Acta Crystallographica, Section E'
_journal_year     2011
_journal_volume     67
_journal_issue      7
_journal_page_first     m916
_journal_page_last     m916
_journal_paper_category     QM
_journal_coeditor_code     TK2752
_publ_contact_author_name     'Liu, Jianlan'
_publ_contact_author_address
;
Department of Applied Chemistry
College of Science
Nanjing University of Technology
No.5 Xinmofan Road, Nanjing
Nanjing 210009
People's Republic of China
;
_publ_contact_author_email     liuqi198721@163.com
_publ_contact_author_fax     '86 25 83587820'
_publ_contact_author_phone     '86 25 83587820'
_publ_section_title
;
Bis(4-amino-1-hexylpyridinium) bis(1,2-dicyanoethene-1,2-dithiolato)cuprate(II)
;
loop_
    _publ_author_name
    _publ_author_address
    'Liu, Qi'
;
Department of Applied Chemistry
College of Science
Nanjing University of Technology
No.5 Xinmofan Road, Nanjing
Nanjing 210009
People's Republic of China
;
    'Liu, Jianlan'
;
Department of Applied Chemistry
College of Science
Nanjing University of Technology
No.5 Xinmofan Road, Nanjing
Nanjing 210009
People's Republic of China
;
_publ_section_synopsis     .
_chemical_name_systematic     ?
data_I
_audit_creation_method     SHELXL-97
_chemical_name_systematic
;
Bis(4-amino-1-hexylpyridinium) bis(1,2-dicyanoethene-1,2-dithiolato)cuprate(II)
;
_chemical_name_common     ?
_chemical_formula_moiety     '2(C11 H19 N2), C8 Cu N4 S4'
_chemical_formula_sum     'C30 H38 Cu N8 S4'
_chemical_formula_iupac     '(C11 H19 N2)2 [Cu (C4 N2 S2)2]'
_chemical_formula_weight     702.51
_chemical_melting_point     ?
_chemical_melting_point_gt     430
_chemical_melting_point_lt     432
_symmetry_cell_setting     monoclinic
_symmetry_space_group_name_H-M     'C 2/m'
_symmetry_space_group_name_Hall     '-C 2y'
loop_
    _symmetry_equiv_pos_as_xyz
    'x, y, z'
    '-x, y, -z'
    'x+1/2, y+1/2, z'
    '-x+1/2, y+1/2, -z'
    '-x, -y, -z'
    'x, -y, z'
    '-x+1/2, -y+1/2, -z'
    'x+1/2, -y+1/2, z'
_cell_length_a     13.3648(9)
_cell_length_b     10.0768(4)
_cell_length_c     13.8550(8)
_cell_angle_alpha     90.00
_cell_angle_beta     111.902(8)
_cell_angle_gamma     90.00
_cell_volume     1731.24(17)
_cell_formula_units_Z     2
_cell_measurement_reflns_used     2059
_cell_measurement_theta_min     3.0621
_cell_measurement_theta_max     29.1840
_cell_measurement_temperature     293(2)
_exptl_crystal_description     block
_exptl_crystal_colour     brown
_exptl_crystal_size_max     0.3
_exptl_crystal_size_mid     0.2
_exptl_crystal_size_min     0.1
_exptl_crystal_density_diffrn     1.348
_exptl_crystal_density_meas     ?
_exptl_crystal_density_method     'not measured'
_exptl_crystal_F_000     734
_exptl_absorpt_coefficient_mu     0.905
_exptl_absorpt_correction_type     multi-scan
_exptl_absorpt_process_details     '(SADABS; Sheldrick, 1996)'
_exptl_absorpt_correction_T_min     0.93892
_exptl_absorpt_correction_T_max     1.00000
_exptl_special_details
;
;
_diffrn_ambient_temperature     293(2)
_diffrn_radiation_type     MoK\a
_diffrn_radiation_wavelength     0.71073
_diffrn_radiation_source     'fine-focus sealed tube'
_diffrn_radiation_monochromator     graphite
_diffrn_measurement_device_type     'Siemens SMART CCD area-detector'
_diffrn_measurement_method     '\f and \w scans'
_diffrn_detector_area_resol_mean     ?
_diffrn_reflns_number     4194
_diffrn_reflns_av_R_equivalents     0.0192
_diffrn_reflns_av_sigmaI/netI     0.0366
_diffrn_reflns_theta_min     3.07
_diffrn_reflns_theta_max     26.00
_diffrn_reflns_theta_full     26.00
_diffrn_measured_fraction_theta_max     0.998
_diffrn_measured_fraction_theta_full     0.998
_diffrn_reflns_limit_h_min     -12
_diffrn_reflns_limit_h_max     16
_diffrn_reflns_limit_k_min     -11
_diffrn_reflns_limit_k_max     12
_diffrn_reflns_limit_l_min     -17
_diffrn_reflns_limit_l_max     16
_diffrn_standards_number     3
_diffrn_standards_interval_count     200
_diffrn_standards_interval_time     120
_diffrn_standards_decay_%     1
_refine_special_details
;
Refinement of <i>F</i>^2^ against ALL reflections. The weighted <i>R</i>-factor
<i>wR</i> and goodness of fit <i>S</i> are based on <i>F</i>^2^, conventional
<i>R</i>-factors <i>R</i> are based on <i>F</i>, with <i>F</i> set to zero for
negative <i>F</i>^2^. The threshold expression of <i>F</i>^2^ >
\s(<i>F</i>^2^) is used only for calculating <i>R</i>-factors(gt) <i>etc</i>.
and is not relevant to the choice of reflections for refinement.
<i>R</i>-factors based on <i>F</i>^2^ are statistically about twice as large
as those based on <i>F</i>, and <i>R</i>- factors based on ALL data will be
even larger.
;
_reflns_number_total     1805
_reflns_number_gt     1299
_reflns_threshold_expression     >2sigma(I)
_refine_ls_structure_factor_coef     Fsqd
_refine_ls_matrix_type     full
_refine_ls_R_factor_all     0.0472
_refine_ls_R_factor_gt     0.0305
_refine_ls_wR_factor_gt     0.0708
_refine_ls_wR_factor_ref     0.0735
_refine_ls_goodness_of_fit_ref     0.922
_refine_ls_restrained_S_all     0.922
_refine_ls_number_reflns     1805
_refine_ls_number_parameters     117
_refine_ls_number_restraints     0
_refine_ls_hydrogen_treatment     mixed
_refine_ls_weighting_scheme     calc
_refine_ls_weighting_details
         'calc w=1/[\s^2^(Fo^2^)+(0.0411P)^2^+0.0000P] where P=(Fo^2^+2Fc^2^)/3'
_atom_sites_solution_hydrogens     geom
_atom_sites_solution_primary     direct
_atom_sites_solution_secondary     difmap
_refine_ls_shift/su_max     0.000
_refine_ls_shift/su_mean     0.000
_refine_diff_density_max     0.224
_refine_diff_density_min     -0.172
_refine_ls_extinction_method     none
_refine_ls_extinction_coef     ?
loop_
    _atom_type_symbol
    _atom_type_description
    _atom_type_scat_dispersion_real
    _atom_type_scat_dispersion_imag
    _atom_type_scat_source
    'C' 'C' 0.0033 0.0016
                         'International Tables Vol C Tables 4.2.6.8 and 6.1.1.4'
    'H' 'H' 0.0000 0.0000
                         'International Tables Vol C Tables 4.2.6.8 and 6.1.1.4'
    'N' 'N' 0.0061 0.0033
                         'International Tables Vol C Tables 4.2.6.8 and 6.1.1.4'
    'S' 'S' 0.1246 0.1234
                         'International Tables Vol C Tables 4.2.6.8 and 6.1.1.4'
    'Cu' 'Cu' 0.3201 1.2651
                         'International Tables Vol C Tables 4.2.6.8 and 6.1.1.4'
_computing_data_collection     'SMART (Siemens, 1996)'
_computing_cell_refinement     'SAINT (Siemens, 1996)'
_computing_data_reduction     'SAINT (Siemens, 1996)'
_computing_structure_solution     'SHELXS97 (Sheldrick, 2008)'
_computing_structure_refinement     'SHELXL97 (Sheldrick, 2008)'
_computing_molecular_graphics     'SHELXTL (Sheldrick, 2008)'
_computing_publication_material     'SHELXTL (Sheldrick, 2008)'
loop_
    _atom_site_type_symbol
    _atom_site_label
    _atom_site_fract_x
    _atom_site_fract_y
    _atom_site_fract_z
    _atom_site_U_iso_or_equiv
    _atom_site_adp_type
    _atom_site_calc_flag
    _atom_site_refinement_flags
    _atom_site_occupancy
    _atom_site_symmetry_multiplicity
    _atom_site_disorder_assembly
    _atom_site_disorder_group
    Cu Cu1 0.0000 0.5000 0.0000 0.04510(17) Uani d S 1 4 . .
    S S1 0.04362(5) 0.66007(5) 0.12376(4) 0.0623(2) Uani d . 1 1 . .
    N N1 0.12555(15) 0.7075(2) 0.40284(14) 0.0721(6) Uani d . 1 1 . .
    N N2 0.3513(2) 0.5000 0.5099(2) 0.0615(8) Uani d S 1 2 . .
    N N3 0.39247(19) 0.5000 0.23171(18) 0.0536(6) Uani d S 1 2 . .
    C C1 0.07750(14) 0.56692(18) 0.23653(14) 0.0445(4) Uani d . 1 1 . .
    C C2 0.10516(16) 0.6424(2) 0.33068(15) 0.0507(5) Uani d . 1 1 . .
    C C3 0.3637(2) 0.5000 0.4193(2) 0.0472(7) Uani d S 1 2 . .
    C C4 0.37096(16) 0.38155(19) 0.36957(15) 0.0544(5) Uani d . 1 1 . .
    H H4A 0.3666 0.3005 0.3998 0.065 Uiso calc R 1 1 . .
    C C5 0.38435(18) 0.3850(2) 0.27783(17) 0.0586(6) Uani d . 1 1 . .
    H H5A 0.3881 0.3054 0.2454 0.070 Uiso calc R 1 1 . .
    C C6 0.4079(3) 0.5000 0.1312(2) 0.0678(9) Uani d S 1 2 . .
    H H6A 0.4487 0.4229 0.1280 0.081 Uiso d R 1 1 . .
    C C7 0.3047(3) 0.5000 0.0398(3) 0.0810(10) Uani d S 1 2 . .
    H H7A 0.2635 0.4226 0.0414 0.097 Uiso d R 1 1 . .
    C C8 0.3282(3) 0.5000 -0.0612(3) 0.0819(11) Uani d S 1 2 . .
    H H8A 0.3740 0.4117 -0.0657 0.098 Uiso d R 1 1 . .
    C C9 0.2314(3) 0.5000 -0.1571(3) 0.0917(12) Uani d S 1 2 . .
    H H9A 0.1892 0.4230 -0.1569 0.110 Uiso d R 1 1 . .
    C C10 0.2529(4) 0.5000 -0.2572(3) 0.0930(12) Uani d S 1 2 . .
    H H10A 0.2950 0.4229 -0.2577 0.112 Uiso d R 1 1 . .
    C C11 0.1534(3) 0.5000 -0.3517(3) 0.0931(12) Uani d S 1 2 . .
    H H11A 0.1716 0.5000 -0.4125 0.140 Uiso d SR 1 2 . .
    H H11B 0.1119 0.4222 -0.3519 0.140 Uiso d R 1 1 . .
    H H2A 0.3461(18) 0.432(2) 0.5381(16) 0.075(8) Uiso d . 1 1 . .
loop_
    _atom_site_aniso_label
    _atom_site_aniso_U_11
    _atom_site_aniso_U_22
    _atom_site_aniso_U_33
    _atom_site_aniso_U_12
    _atom_site_aniso_U_13
    _atom_site_aniso_U_23
    Cu1 0.0613(3) 0.0335(3) 0.0420(3) 0.000 0.0211(2) 0.000
    S1 0.1042(5) 0.0323(3) 0.0463(3) 0.0005(3) 0.0235(3) 0.0001(2)
    N1 0.0822(14) 0.0679(13) 0.0574(11) 0.0058(11) 0.0159(10) -0.0184(10)
    N2 0.076(2) 0.0505(19) 0.0559(16) 0.000 0.0218(15) 0.000
    N3 0.0594(15) 0.0435(14) 0.0669(15) 0.000 0.0340(13) 0.000
    C1 0.0492(11) 0.0407(10) 0.0423(10) 0.0004(9) 0.0155(9) -0.0020(8)
    C2 0.0538(13) 0.0454(11) 0.0486(11) 0.0054(10) 0.0143(10) 0.0004(10)
    C3 0.0386(16) 0.0423(17) 0.0544(17) 0.000 0.0100(14) 0.000
    C4 0.0649(14) 0.0343(11) 0.0652(14) 0.0001(10) 0.0257(12) 0.0042(10)
    C5 0.0692(15) 0.0352(11) 0.0769(15) 0.0012(10) 0.0338(13) -0.0054(11)
    C6 0.080(2) 0.058(2) 0.083(2) 0.000 0.051(2) 0.000
    C7 0.090(3) 0.096(3) 0.070(2) 0.000 0.045(2) 0.000
    C8 0.092(3) 0.087(3) 0.079(2) 0.000 0.046(2) 0.000
    C9 0.108(3) 0.096(3) 0.084(3) 0.000 0.051(3) 0.000
    C10 0.114(3) 0.099(3) 0.080(3) 0.000 0.053(3) 0.000
    C11 0.122(3) 0.073(3) 0.097(3) 0.000 0.055(3) 0.000
_geom_special_details
;
All e.s.d.'s (except the e.s.d. in the dihedral angle between two l.s. planes)
are estimated using the full covariance matrix. The cell e.s.d.'s are taken
into account individually in the estimation of e.s.d.'s in distances, angles
and torsion angles; correlations between e.s.d.'s in cell parameters are only
used when they are defined by crystal symmetry. An approximate (isotropic)
treatment of cell e.s.d.'s is used for estimating e.s.d.'s involving l.s.
planes.
;
loop_
    _geom_bond_atom_site_label_1
    _geom_bond_atom_site_label_2
    _geom_bond_site_symmetry_2
    _geom_bond_distance
    _geom_bond_publ_flag
    Cu1 S1 5_565 2.2663(5) ?
    Cu1 S1 . 2.2663(5) ?
    Cu1 S1 2 2.2663(5) ?
    Cu1 S1 6_565 2.2663(5) ?
    S1 C1 . 1.7319(19) ?
    N1 C2 . 1.141(2) ?
    N2 C3 . 1.327(4) ?
    N2 H2A . 0.80(2) ?
    N3 C5 . 1.347(2) ?
    N3 C5 6_565 1.347(2) ?
    N3 C6 . 1.482(3) ?
    C1 C1 6_565 1.349(4) ?
    C1 C2 . 1.434(3) ?
    C3 C4 . 1.399(2) ?
    C3 C4 6_565 1.399(2) ?
    C4 C5 . 1.349(3) ?
    C4 H4A . 0.9300 ?
    C5 H5A . 0.9300 ?
    C6 C7 . 1.483(4) ?
    C6 H6A . 0.9600 ?
    C7 C8 . 1.545(4) ?
    C7 H7A . 0.9600 ?
    C8 C9 . 1.468(5) ?
    C8 H8A . 1.0943 ?
    C9 C10 . 1.519(4) ?
    C9 H9A . 0.9601 ?
    C10 C11 . 1.478(5) ?
    C10 H10A . 0.9600 ?
    C11 H11A . 0.9600 ?
    C11 H11B . 0.9600 ?
loop_
    _geom_angle_atom_site_label_1
    _geom_angle_atom_site_label_2
    _geom_angle_atom_site_label_3
    _geom_angle_site_symmetry_1
    _geom_angle_site_symmetry_3
    _geom_angle
    _geom_angle_publ_flag
    S1 Cu1 S1 5_565 . 180.00(2) ?
    S1 Cu1 S1 5_565 2 90.75(3) ?
    S1 Cu1 S1 . 2 89.25(3) ?
    S1 Cu1 S1 5_565 6_565 89.25(3) ?
    S1 Cu1 S1 . 6_565 90.75(3) ?
    S1 Cu1 S1 2 6_565 180.00(3) ?
    C1 S1 Cu1 . . 101.76(6) ?
    C3 N2 H2A . . 121.7(17) ?
    C5 N3 C5 . 6_565 118.7(2) ?
    C5 N3 C6 . . 120.65(12) ?
    C5 N3 C6 6_565 . 120.65(12) ?
    C1 C1 C2 6_565 . 122.02(11) ?
    C1 C1 S1 6_565 . 122.82(6) ?
    C2 C1 S1 . . 115.16(14) ?
    N1 C2 C1 . . 176.9(2) ?
    N2 C3 C4 . . 121.46(13) ?
    N2 C3 C4 . 6_565 121.46(13) ?
    C4 C3 C4 . 6_565 117.1(3) ?
    C5 C4 C3 . . 120.0(2) ?
    C5 C4 H4A . . 120.0 ?
    C3 C4 H4A . . 120.0 ?
    N3 C5 C4 . . 122.1(2) ?
    N3 C5 H5A . . 118.9 ?
    C4 C5 H5A . . 118.9 ?
    N3 C6 C7 . . 113.0(2) ?
    N3 C6 H6A . . 108.9 ?
    C7 C6 H6A . . 108.9 ?
    C6 C7 C8 . . 109.6(3) ?
    C6 C7 H7A . . 109.8 ?
    C8 C7 H7A . . 109.5 ?
    C9 C8 C7 . . 114.3(3) ?
    C9 C8 H8A . . 105.7 ?
    C7 C8 H8A . . 111.0 ?
    C8 C9 C10 . . 115.0(3) ?
    C8 C9 H9A . . 108.5 ?
    C10 C9 H9A . . 108.3 ?
    C11 C10 C9 . . 113.2(3) ?
    C11 C10 H10A . . 109.3 ?
    C9 C10 H10A . . 108.5 ?
    C10 C11 H11A . . 109.8 ?
    C10 C11 H11B . . 109.3 ?
    H11A C11 H11B . . 109.5 ?
loop_
    _geom_hbond_atom_site_label_D
    _geom_hbond_atom_site_label_H
    _geom_hbond_atom_site_label_A
    _geom_hbond_site_symmetry_A
    _geom_hbond_distance_DH
    _geom_hbond_distance_HA
    _geom_hbond_distance_DA
    _geom_hbond_angle_DHA
    N2 H2A N1 4_546 0.81(2) 2.39(2) 3.157(2) 160(2)
