# Supplementary material for: Bis(4-amino-1-hexylpyridinium) bis(1,2-dicyanoethene-1,2-dithiolato)cuprate(II)
Source: Acta Crystallogr Sect E Struct Rep Online. 2011 Jun 11;67(Pt 7):m916. doi: 10.1107/S1600536811021611 (PMC3151750; doi:10.1107/S1600536811021611)
Supplement: Supplementary file 2 [file e-67-0m916-Isup2.hkl]

# 
# h,k,l, Fc-squared, Fo-squared, sigma(Fo-squared) and status flag 
# 
data_I
_shelx_title ' C6-Cumnt in C2/m' 
_shelx_refln_list_code          4 
_shelx_F_calc_maximum      261.99 
_exptl_crystal_F_000       734.00 
_reflns_d_resolution_high  0.8108 
 
loop_ 
 _symmetry_equiv_pos_as_xyz 
 'x, y, z' 
 '-x, y, -z' 
 'x+1/2, y+1/2, z' 
 '-x+1/2, y+1/2, -z' 
 '-x, -y, -z' 
 'x, -y, z' 
 '-x+1/2, -y+1/2, -z' 
 'x+1/2, -y+1/2, z' 
 
_cell_length_a    13.3648 
_cell_length_b    10.0768 
_cell_length_c    13.8550 
_cell_angle_alpha  90.000 
_cell_angle_beta  111.902 
_cell_angle_gamma  90.000 
 
_shelx_F_squared_multiplier     1.000 
 
loop_ 
 _refln_index_h 
 _refln_index_k 
 _refln_index_l 
 _refln_F_squared_calc 
 _refln_F_squared_meas 
 _refln_F_squared_sigma 
 _refln_observed_status 
   2   0   0    10218.69    10573.33     88.70 o 
   4   0   0    11057.38    10878.19     62.11 o 
   6   0   0        5.69       16.77      8.31 o 
   8   0   0     2439.05     2314.11     35.13 o 
  10   0   0       51.50       61.14     32.66 o 
  12   0   0       23.72        0.00     37.20 o 
  14   0   0        4.38        0.00     40.21 o 
   3   1   0    26969.60    27930.25    200.06 o 
   5   1   0     2888.17     2696.67     15.25 o 
   7   1   0      137.43      164.14     15.43 o 
   9   1   0        5.33       13.95     13.83 o 
  11   1   0      191.89      153.04     26.94 o 
  13   1   0      112.84      135.75     26.93 o 
  15   1   0        1.87       20.28     29.58 o 
   0   2   0    36837.49    36220.06    509.10 o 
   2   2   0     1511.46     1591.72     32.41 o 
   4   2   0      163.60      179.72      7.50 o 
   6   2   0      713.76      704.25      9.97 o 
   8   2   0      552.12      592.23     21.62 o 
  10   2   0      327.88      345.54     22.12 o 
  12   2   0      348.01      336.54     24.51 o 
  14   2   0       86.03       88.67     27.97 o 
   1   3   0     8648.97     9262.49     57.79 o 
   3   3   0     1047.14     1061.63     16.63 o 
   5   3   0     1860.55     1966.04     24.25 o 
   7   3   0      881.53      821.39     14.74 o 
   9   3   0      675.46      705.19     25.32 o 
  11   3   0      321.65      299.16     22.17 o 
  13   3   0      215.75      246.16     31.24 o 
   0   4   0     1236.40     1036.60     24.19 o 
   2   4   0     1641.22     1662.68     31.08 o 
   4   4   0      836.21      780.48     19.05 o 
   6   4   0     1898.46     2065.32     36.23 o 
   8   4   0      491.33      450.28     28.28 o 
  10   4   0      137.97      133.70     18.73 o 
  12   4   0      286.77      310.60     20.14 o 
  14   4   0       92.85       62.13     31.00 o 
   1   5   0     2837.99     2449.83     39.75 o 
   3   5   0     1674.83     1635.74     34.56 o 
   5   5   0      679.98      759.67     21.49 o 
   7   5   0      978.76      956.09     42.83 o 
   9   5   0      337.09      351.29     27.13 o 
  11   5   0        8.36       29.67     17.20 o 
  13   5   0        0.67        0.00     43.27 o 
   0   6   0    16696.31    16346.06    151.63 o 
   2   6   0     3157.50     3059.98     49.13 o 
   4   6   0      955.29      903.67     21.40 o 
   6   6   0      586.94      587.00     22.02 o 
   8   6   0      182.06      145.82     22.64 o 
  10   6   0        0.53        1.32     19.31 o 
  12   6   0        2.55        0.00     44.27 o 
   1   7   0      891.26      895.31     31.24 o 
   3   7   0     4513.89     4566.32     65.28 o 
   5   7   0     1705.04     1759.29     41.15 o 
   7   7   0       22.10        6.29     18.07 o 
   9   7   0        6.91       32.07     19.18 o 
  11   7   0       15.68       22.76     39.77 o 
   0   8   0     2886.91     2921.23     78.89 o 
   2   8   0       20.17       29.00     17.25 o 
   4   8   0       75.18       66.87     19.25 o 
   6   8   0      359.78      412.34     26.27 o 
   8   8   0      850.90      797.11     30.29 o 
  10   8   0      112.99      104.66     47.37 o 
   1   9   0     1544.25     1491.17     44.41 o 
   3   9   0      149.56      112.61     20.64 o 
   5   9   0      721.27      685.20     47.53 o 
   7   9   0      169.51      171.97     21.34 o 
   9   9   0       97.77      170.57     49.14 o 
   0  10   0      113.03      118.37     29.60 o 
   2  10   0      136.28      123.20     23.67 o 
   4  10   0       76.95       80.25     20.90 o 
   6  10   0      232.06      236.98     22.33 o 
   8  10   0      431.47      339.29     54.16 o 
   1  11   0       23.35       42.42     20.63 o 
   3  11   0      295.26      316.41     31.15 o 
   5  11   0      235.20      243.95     30.36 o 
   7  11   0       38.97       62.94     39.41 o 
   0  12   0      778.02      743.39     60.85 o 
   2  12   0      502.09      478.81     37.53 o 
 -14   0   1       16.60       28.65     33.06 o 
 -12   0   1      125.02      158.85     39.24 o 
 -10   0   1        1.33       10.31     32.84 o 
  -8   0   1      221.64      227.78     20.29 o 
  -6   0   1     6567.17     6659.75     73.65 o 
  -4   0   1    68636.61    69396.03    338.30 o 
  -2   0   1     8714.98     9786.47    207.20 o 
   2   0   1    11467.20    10527.67     66.85 o 
   4   0   1     8310.82     8770.91     35.43 o 
   6   0   1     1576.22     1611.52     29.01 o 
   8   0   1     1119.70     1055.74     50.44 o 
  10   0   1      493.84      501.65     45.15 o 
  12   0   1      158.19      184.81     37.65 o 
  14   0   1        3.43        6.30     41.37 o 
 -15   1   1       38.71       41.48     30.66 o 
 -13   1   1       57.72       72.26     28.84 o 
 -11   1   1       45.48       48.25     16.34 o 
  -9   1   1       59.76       48.67     16.20 o 
  -7   1   1      422.50      438.79     11.88 o 
  -5   1   1     2113.61     1967.08     13.49 o 
  -3   1   1    64983.05    65308.14    387.65 o 
   1   1   1     1240.09     1502.60     21.10 o 
   3   1   1     8628.73     9225.35     33.51 o 
   5   1   1      733.95      724.58     11.16 o 
   7   1   1     3561.06     3580.50     31.94 o 
   9   1   1      198.34      217.83     13.49 o 
  11   1   1      157.19      163.57     27.26 o 
  13   1   1       69.47       62.77     28.07 o 
 -14   2   1       34.81       39.09     28.53 o 
 -12   2   1       79.80       94.12     19.68 o 
 -10   2   1      250.91      265.34     20.95 o 
  -8   2   1      482.54      490.05     14.56 o 
  -6   2   1      927.03     1000.67     17.14 o 
  -4   2   1      660.71      643.94     10.64 o 
  -2   2   1     4429.54     4812.66     49.81 o 
   0   2   1     4790.49     5324.67     27.30 o 
   2   2   1     7605.90     7723.38     33.30 o 
   4   2   1     1929.23     1951.87     17.89 o 
   6   2   1       26.30       16.41      9.21 o 
   8   2   1      633.16      638.04     25.32 o 
  10   2   1     1663.83     1716.45     31.32 o 
  12   2   1      180.27      170.72     26.57 o 
  14   2   1        0.65        0.00     26.83 o 
 -15   3   1      110.32      104.90     40.77 o 
 -13   3   1      181.45      218.20     23.76 o 
 -11   3   1       51.36       59.74     18.53 o 
  -9   3   1      165.03      195.81     13.32 o 
  -7   3   1     1567.00     1530.16     25.59 o 
  -5   3   1      144.99      127.50      9.89 o 
  -3   3   1     1334.98     1660.78     33.20 o 
  -1   3   1     7920.59     8375.71     57.14 o 
   1   3   1     5034.88     5301.27     43.10 o 
   3   3   1     1479.28     1596.41     25.90 o 
   5   3   1      798.51      840.05     27.32 o 
   7   3   1     2543.78     2546.66     46.33 o 
   9   3   1     2474.01     2511.12     34.92 o 
  11   3   1      276.53      228.99     18.06 o 
  13   3   1       79.90       95.36     26.68 o 
 -14   4   1        2.00        0.00     26.33 o 
 -12   4   1       91.00      115.19     21.01 o 
 -10   4   1     1214.34     1245.74     31.71 o 
  -8   4   1      646.21      686.30     26.74 o 
  -6   4   1      127.17      127.73     11.78 o 
  -4   4   1       41.73       70.84      9.14 o 
  -2   4   1      243.32      245.06     12.47 o 
   0   4   1      554.64      493.91     17.41 o 
   2   4   1     1151.08     1112.31     20.74 o 
   4   4   1     3045.67     3059.49     29.53 o 
   6   4   1     1342.21     1326.59     16.48 o 
   8   4   1      360.98      356.03     30.41 o 
  10   4   1      605.32      634.18     26.50 o 
  12   4   1      166.48      133.38     22.03 o 
  14   4   1       15.59        0.00     47.34 o 
 -13   5   1       64.74       66.02     25.23 o 
 -11   5   1       60.50       53.26     17.79 o 
  -9   5   1       60.63       77.02     20.21 o 
  -7   5   1      789.32      753.56     28.43 o 
  -5   5   1     1606.26     1678.08     34.56 o 
  -3   5   1     5628.59     5118.89     58.81 o 
  -1   5   1      306.43      266.24     20.42 o 
   1   5   1     2026.12     1939.28     35.19 o 
   3   5   1     1977.32     2080.66     32.23 o 
   5   5   1      964.06      971.74     22.96 o 
   7   5   1       71.05       49.28     14.41 o 
   9   5   1       27.83       42.68     20.95 o 
  11   5   1        2.57        0.00     17.73 o 
  13   5   1       61.19       91.02     50.88 o 
 -12   6   1       35.82       19.76     45.21 o 
 -10   6   1      258.07      242.92     24.13 o 
  -8   6   1      298.25      271.43     22.99 o 
  -6   6   1     1315.65     1391.68     35.03 o 
  -4   6   1     5357.17     4985.90     66.31 o 
  -2   6   1     4136.38     3987.82     55.55 o 
   0   6   1     4289.52     4343.61     56.38 o 
   2   6   1     2887.02     2941.40     47.36 o 
   4   6   1      890.60      885.47     19.77 o 
   6   6   1       13.38       24.41     22.32 o 
   8   6   1      206.85      245.57     26.43 o 
  10   6   1        1.96       12.63     22.43 o 
  12   6   1        0.94        0.31     34.70 o 
 -11   7   1       30.42       23.12     42.22 o 
  -9   7   1      172.08      168.03     22.51 o 
  -7   7   1      647.77      564.88     45.52 o 
  -5   7   1      647.74      669.39     31.80 o 
  -3   7   1     3915.13     4030.84     61.91 o 
  -1   7   1     4046.77     4152.80     61.60 o 
   1   7   1     2182.37     2220.58     45.36 o 
   3   7   1       15.00       18.66     10.09 o 
   5   7   1      179.62      173.56     16.87 o 
   7   7   1      418.95      424.58     25.90 o 
   9   7   1        0.97        0.00     21.02 o 
  11   7   1      194.69      241.81     50.65 o 
 -12   8   1       89.58      115.82     50.98 o 
 -10   8   1       90.03       80.54     43.89 o 
  -8   8   1       91.59       89.64     17.37 o 
  -6   8   1      482.83      437.42     22.24 o 
  -4   8   1      286.21      300.36     30.85 o 
  -2   8   1      331.22      265.49     23.17 o 
   0   8   1       48.42       68.52     17.27 o 
   2   8   1     2255.46     2235.37     49.69 o 
   4   8   1     1456.33     1360.36     41.66 o 
   6   8   1       14.59       19.66     17.30 o 
   8   8   1        5.98        2.36     17.08 o 
  10   8   1      198.90      261.74     45.78 o 
  -9   9   1      278.96      270.67     33.22 o 
  -7   9   1        3.85        0.00     22.44 o 
  -5   9   1      462.20      374.95     28.24 o 
  -3   9   1       24.50       11.50     18.08 o 
  -1   9   1        1.18        0.00     16.88 o 
   1   9   1       13.93       17.81     16.40 o 
   3   9   1        2.96       14.73     18.80 o 
   5   9   1     1148.34     1116.98     39.63 o 
   7   9   1     1430.82     1440.36     39.46 o 
   9   9   1      162.67      208.27     51.06 o 
  -8  10   1       60.82       53.33     26.24 o 
  -6  10   1       22.64       10.93     22.27 o 
  -4  10   1       29.35       18.23     16.16 o 
  -2  10   1      646.04      576.40     34.51 o 
   0  10   1       68.39       66.43     20.11 o 
   2  10   1      669.46      645.82     35.40 o 
   4  10   1      885.78      898.89     41.50 o 
   6  10   1       73.09      100.83     32.11 o 
   8  10   1       41.25       36.68     39.72 o 
  -7  11   1      119.62      105.38     28.09 o 
  -5  11   1       90.30      132.02     26.35 o 
  -3  11   1      112.38      103.81     24.82 o 
  -1  11   1      131.23      113.77     23.42 o 
   1  11   1      278.24      244.32     28.16 o 
   3  11   1       81.02       94.44     23.06 o 
   5  11   1       37.23       27.87     32.02 o 
  -4  12   1      388.25      408.38     55.11 o 
  -2  12   1      778.67      768.39     43.86 o 
   0  12   1      696.29      706.31     43.77 o 
   2  12   1      146.51      121.37     27.61 o 
 -14   0   2       17.64        0.00     41.39 o 
 -12   0   2       15.07        0.00     31.62 o 
 -10   0   2       57.63       58.13     13.48 o 
  -8   0   2     5025.67     4963.73     45.60 o 
  -6   0   2    23069.61    24499.58    146.87 o 
  -4   0   2    12736.75    13328.35     54.51 o 
  -2   0   2     4764.16     4544.72     43.40 o 
   0   0   2      485.84      476.77      9.20 o 
   2   0   2     1022.25     1015.21     16.78 o 
   4   0   2      214.69      268.61     21.50 o 
   6   0   2     2218.13     2051.25     27.98 o 
   8   0   2      628.43      580.96     18.86 o 
  10   0   2       31.53        4.14     28.53 o 
  12   0   2      146.87      136.29     40.80 o 
  14   0   2      126.16      131.38     47.42 o 
 -15   1   2        9.38       10.76     27.32 o 
 -13   1   2        3.10        2.97     18.84 o 
 -11   1   2       28.66       34.81     18.10 o 
  -9   1   2     1026.23      997.91     21.30 o 
  -7   1   2     6054.18     6157.25     33.88 o 
  -5   1   2     7118.76     7135.18     34.04 o 
  -3   1   2    13092.11    13433.12    102.08 o 
  -1   1   2      131.93      130.92      4.53 o 
   1   1   2     1644.52     1907.14     31.64 o 
   3   1   2     2707.42     2482.91     29.77 o 
   5   1   2      825.66      800.90     16.30 o 
   7   1   2        5.77        4.37      7.01 o 
   9   1   2     1118.17     1083.08     48.56 o 
  11   1   2      169.56      183.08     26.03 o 
  13   1   2       10.04        0.00     27.33 o 
 -14   2   2       28.63       22.37     20.22 o 
 -12   2   2       24.65       36.56     17.73 o 
 -10   2   2      189.24      182.42     13.42 o 
  -8   2   2      525.54      509.25     15.13 o 
  -6   2   2      562.26      535.82     11.10 o 
  -4   2   2       40.29       26.98      5.66 o 
  -2   2   2     3475.78     3788.18     30.29 o 
   0   2   2      792.73      786.65      9.52 o 
   2   2   2       18.46        8.87      4.92 o 
   4   2   2     4122.34     4333.85     47.18 o 
   6   2   2    10439.27    10304.46     61.19 o 
   8   2   2      220.37      213.28     14.35 o 
  10   2   2       20.57       38.72     13.27 o 
  12   2   2       41.62       36.72     26.32 o 
  14   2   2       40.13       48.70     28.88 o 
 -15   3   2        0.45       14.91     28.97 o 
 -13   3   2       83.73       91.72     21.38 o 
 -11   3   2      705.12      709.19     28.41 o 
  -9   3   2      154.28      156.39     11.70 o 
  -7   3   2     2117.89     2138.43     26.80 o 
  -5   3   2     3474.81     3418.47     30.20 o 
  -3   3   2    10186.79    10202.67     67.54 o 
  -1   3   2     1945.19     2037.33     16.16 o 
   1   3   2      146.27      178.30      8.86 o 
   3   3   2     4305.07     4215.59     22.86 o 
   5   3   2     7643.93     7610.76     95.42 o 
   7   3   2     3623.34     3589.33     79.25 o 
   9   3   2     1026.21     1049.42     24.67 o 
  11   3   2       53.05       55.09     19.73 o 
  13   3   2        0.90        7.75     23.99 o 
 -14   4   2      106.16       88.24     22.94 o 
 -12   4   2       48.51       75.44     20.12 o 
 -10   4   2       14.86       32.33     16.10 o 
  -8   4   2      297.64      323.46     20.87 o 
  -6   4   2      741.93      663.29     21.26 o 
  -4   4   2     2046.55     2111.32     44.80 o 
  -2   4   2       21.58       32.33      7.79 o 
   0   4   2     7174.16     7501.10     42.94 o 
   2   4   2     6088.08     6308.48     40.98 o 
   4   4   2      955.09      884.09     16.82 o 
   6   4   2     2377.87     2341.27     83.22 o 
   8   4   2      733.81      706.73     35.51 o 
  10   4   2      388.87      401.50     24.34 o 
  12   4   2        6.16       17.37     19.79 o 
 -13   5   2       89.83      102.43     27.74 o 
 -11   5   2      369.25      371.25     50.73 o 
  -9   5   2      286.36      337.57     23.77 o 
  -7   5   2      194.29      160.81     17.02 o 
  -5   5   2      540.76      517.68     28.66 o 
  -3   5   2     6888.58     6714.78     62.22 o 
  -1   5   2     1913.88     1962.26     28.66 o 
   1   5   2      756.37      747.18     18.64 o 
   3   5   2      760.11      780.31     20.39 o 
   5   5   2        5.90        3.31      8.23 o 
   7   5   2        8.00        7.78     25.22 o 
   9   5   2      223.06      201.06     33.00 o 
  11   5   2       86.87       78.02     25.52 o 
  13   5   2       15.77       29.57     41.13 o 
 -12   6   2       10.72        0.00     46.31 o 
 -10   6   2      132.32      131.72     42.85 o 
  -8   6   2     1582.69     1691.56     40.22 o 
  -6   6   2     4473.49     4350.15     74.25 o 
  -4   6   2     1832.13     1786.26     49.78 o 
  -2   6   2     2657.59     2603.78     60.01 o 
   0   6   2     2158.84     2188.26     66.38 o 
   2   6   2      229.16      250.05      9.63 o 
   4   6   2       84.56       82.01      6.61 o 
   6   6   2       41.68       37.53     24.29 o 
   8   6   2      328.24      404.61     39.49 o 
  10   6   2        6.09       14.03     24.48 o 
  12   6   2      119.16       78.70     47.67 o 
 -13   7   2       34.88       52.58     46.37 o 
 -11   7   2      130.31      135.59     46.12 o 
  -9   7   2      343.53      393.80     49.10 o 
  -7   7   2      704.71      671.96     28.28 o 
  -5   7   2     1078.22     1023.51     35.45 o 
  -3   7   2     3532.56     3520.01     44.66 o 
  -1   7   2     1266.23     1277.96     36.34 o 
   1   7   2      567.45      570.92     30.70 o 
   3   7   2      253.39      250.36     20.62 o 
   5   7   2      139.15      162.24     16.78 o 
   7   7   2      210.81      201.49     21.31 o 
   9   7   2       23.33       48.58     23.20 o 
  11   7   2       92.94      139.75     49.72 o 
 -12   8   2       47.16       90.62     51.84 o 
 -10   8   2       88.07       70.64     41.22 o 
  -8   8   2       40.91       33.65     24.52 o 
  -6   8   2       28.10       38.27     13.65 o 
  -4   8   2      100.61      107.42     20.10 o 
  -2   8   2      901.23      928.07     34.32 o 
   0   8   2      342.11      357.08     39.10 o 
   2   8   2      196.64      212.99     21.33 o 
   4   8   2     1115.11     1102.65     30.81 o 
   6   8   2      970.60     1066.21     36.54 o 
   8   8   2       26.29       33.26     22.73 o 
  10   8   2        7.66       31.73     36.65 o 
 -11   9   2       42.48        9.99     30.35 o 
  -9   9   2        1.99        3.59     25.26 o 
  -7   9   2       25.38       40.25     23.36 o 
  -5   9   2      268.46      247.44     25.32 o 
  -3   9   2      106.13       92.98     16.29 o 
  -1   9   2       92.32      102.17     19.53 o 
   1   9   2     2021.99     1990.38     51.20 o 
   3   9   2     1747.69     1846.89     49.31 o 
   5   9   2      184.53      179.59     20.08 o 
   7   9   2      225.11      225.22     39.92 o 
   9   9   2      482.82      521.18     64.43 o 
  -8  10   2        1.40        0.00     25.63 o 
  -6  10   2       47.71       33.47     22.94 o 
  -4  10   2       87.19       87.56     21.00 o 
  -2  10   2       55.56       38.98     18.23 o 
   0  10   2      322.93      319.29     27.94 o 
   2  10   2      379.66      378.70     31.30 o 
   4  10   2      665.63      684.38     36.55 o 
   6  10   2      789.95      754.39     57.20 o 
   8  10   2      110.98      113.30     46.95 o 
  -7  11   2        2.68        9.60     24.83 o 
  -5  11   2       26.49       34.69     32.47 o 
  -3  11   2      456.12      498.16     61.28 o 
  -1  11   2      294.13      226.28     27.31 o 
   1  11   2       59.42       62.23     21.55 o 
   3  11   2       34.81       48.58     29.00 o 
   5  11   2       22.22       17.23     22.64 o 
  -4  12   2      308.39      305.37     45.69 o 
  -2  12   2      229.46      239.40     31.83 o 
   0  12   2      141.74      116.39     25.93 o 
   2  12   2        1.29        0.00     38.33 o 
 -16   0   3        6.15        0.00     44.04 o 
 -14   0   3        0.91        0.00     39.27 o 
 -12   0   3      358.49      331.76     46.40 o 
 -10   0   3     3500.00     3433.78     44.50 o 
  -8   0   3     7234.76     6983.59     74.94 o 
  -6   0   3     1773.17     1903.65     40.73 o 
  -4   0   3        6.53        6.69      8.81 o 
  -2   0   3     1440.83     1410.77     31.38 o 
   0   0   3     1644.26     1586.97     38.25 o 
   2   0   3     2581.71     2817.09     52.60 o 
   4   0   3     2798.73     2715.18     45.17 o 
   6   0   3      610.95      546.17     38.78 o 
   8   0   3      619.46      613.28     32.06 o 
  10   0   3      201.07      171.67     38.02 o 
  12   0   3        1.06       14.61     34.78 o 
 -15   1   3        0.51       17.27     27.17 o 
 -13   1   3       22.43       29.46     20.55 o 
 -11   1   3      712.61      683.83     22.21 o 
  -9   1   3     2484.84     2552.80     34.00 o 
  -7   1   3     4584.64     4483.48     40.47 o 
  -5   1   3     1171.99     1104.67     12.39 o 
  -3   1   3       78.18       76.58      9.15 o 
  -1   1   3     2256.27     2274.49     18.62 o 
   1   1   3      791.47      774.53     12.38 o 
   3   1   3     1375.22     1333.81     21.57 o 
   5   1   3       51.92       37.62      7.66 o 
   7   1   3      399.40      400.83     13.63 o 
   9   1   3        5.09        3.62     17.18 o 
  11   1   3      134.71      175.99     27.57 o 
  13   1   3      131.20      120.64     31.11 o 
 -14   2   3       57.45       46.43     20.38 o 
 -12   2   3      197.81      217.48     22.05 o 
 -10   2   3       44.53       39.62     12.58 o 
  -8   2   3       43.75       29.28      8.09 o 
  -6   2   3     1766.50     1811.15     43.80 o 
  -4   2   3     1833.04     1948.50     29.26 o 
  -2   2   3       35.93       79.40      8.68 o 
   0   2   3     1240.19     1333.56      9.42 o 
   2   2   3    11880.95    12506.28     51.61 o 
   4   2   3     6270.16     6400.14     52.14 o 
   6   2   3     1554.92     1480.71     31.95 o 
   8   2   3       93.05      100.03     11.95 o 
  10   2   3      116.86      134.79     19.87 o 
  12   2   3        0.61        0.00     24.24 o 
 -15   3   3       62.54       59.88     23.74 o 
 -13   3   3       53.22       67.46     19.86 o 
 -11   3   3        7.89        1.82     11.48 o 
  -9   3   3       96.91       80.31     10.41 o 
  -7   3   3      193.31      203.27     11.53 o 
  -5   3   3      115.94      119.88      7.32 o 
  -3   3   3       65.74       96.83      7.66 o 
  -1   3   3     7361.15     7574.69     31.78 o 
   1   3   3    17845.29    18174.69     77.31 o 
   3   3   3    11404.87    11749.90     78.81 o 
   5   3   3     1972.37     2039.59     32.77 o 
   7   3   3     1898.70     1801.11     63.09 o 
   9   3   3       38.12       44.88     12.37 o 
  11   3   3        1.25        0.07     18.67 o 
  13   3   3       14.89       13.54     45.31 o 
 -14   4   3       79.91       63.61     20.95 o 
 -12   4   3      113.43      113.11     27.76 o 
 -10   4   3        8.13       12.77     13.53 o 
  -8   4   3      284.87      312.19     17.57 o 
  -6   4   3      601.01      584.82     17.92 o 
  -4   4   3     4128.62     4323.42     66.60 o 
  -2   4   3     2251.55     2227.17     25.73 o 
   0   4   3      273.82      224.78      6.11 o 
   2   4   3     3793.01     3740.68     28.22 o 
   4   4   3     7400.45     7506.43    114.87 o 
   6   4   3     2592.26     2625.00     39.27 o 
   8   4   3        5.04        4.15     27.88 o 
  10   4   3       16.48       13.53     16.63 o 
  12   4   3       18.60       17.68     29.08 o 
 -13   5   3       16.76       52.67     46.35 o 
 -11   5   3      116.79      122.74     39.67 o 
  -9   5   3      790.72      764.45     40.06 o 
  -7   5   3     1151.20     1236.73     27.83 o 
  -5   5   3      142.80      133.97     26.57 o 
  -3   5   3      861.66      817.79     25.05 o 
  -1   5   3     5698.06     6247.58     36.54 o 
   1   5   3      537.17      487.03     18.90 o 
   3   5   3      459.57      443.87     13.15 o 
   5   5   3        5.60       10.02      8.03 o 
   7   5   3     1094.04     1130.80     29.30 o 
   9   5   3      134.26      149.73     27.78 o 
  11   5   3       22.93       35.32     25.44 o 
 -14   6   3       34.35       20.05     45.09 o 
 -12   6   3      189.80      298.11     52.85 o 
 -10   6   3      411.13      366.75     45.66 o 
  -8   6   3      717.16      733.97     26.48 o 
  -6   6   3     2912.21     3019.66     43.35 o 
  -4   6   3     3004.76     3186.83     57.64 o 
  -2   6   3      698.41      676.75     19.11 o 
   0   6   3      104.96      121.44      9.24 o 
   2   6   3      458.29      447.53     20.92 o 
   4   6   3      402.99      388.74     14.16 o 
   6   6   3       12.45        0.00     15.15 o 
   8   6   3       80.58       69.99     32.07 o 
  10   6   3      340.32      319.89     34.56 o 
  12   6   3       63.30       73.11     30.94 o 
 -13   7   3       32.51       63.27     49.56 o 
 -11   7   3      146.10      161.05     42.73 o 
  -9   7   3      412.27      326.86     46.94 o 
  -7   7   3     1131.81     1176.92     33.11 o 
  -5   7   3     1220.40     1172.11     54.84 o 
  -3   7   3      487.60      474.99     41.21 o 
  -1   7   3      402.44      434.58     16.74 o 
   1   7   3       71.14       53.18      6.73 o 
   3   7   3      110.90       96.34     15.80 o 
   5   7   3      391.76      437.21     28.25 o 
   7   7   3       15.70       34.15     29.96 o 
   9   7   3      183.01      165.85     29.62 o 
  11   7   3      232.13      223.70     34.20 o 
 -12   8   3       29.45        4.90     47.63 o 
 -10   8   3       10.82        0.00     36.89 o 
  -8   8   3       28.72       35.32     23.37 o 
  -6   8   3      222.90      234.45     26.22 o 
  -4   8   3      239.41      249.21     23.63 o 
  -2   8   3      729.49      720.29     32.75 o 
   0   8   3     1494.89     1502.42     25.89 o 
   2   8   3      622.07      598.15     55.24 o 
   4   8   3       11.27       30.50     13.79 o 
   6   8   3       84.52      114.08     34.50 o 
   8   8   3      285.66      309.77     43.97 o 
  10   8   3      160.58      153.83     32.29 o 
 -11   9   3        0.82        0.00     30.07 o 
  -9   9   3       36.07       29.45     26.88 o 
  -7   9   3       39.77       51.65     22.57 o 
  -5   9   3        6.71        2.67     19.06 o 
  -3   9   3      410.82      425.09     26.76 o 
  -1   9   3     1364.94     1347.28     42.97 o 
   1   9   3     1428.72     1439.20     43.30 o 
   3   9   3     1473.07     1524.41     44.96 o 
   5   9   3      783.19      790.55     40.50 o 
   7   9   3      185.66      196.10     39.98 o 
   9   9   3        2.33       11.10     25.73 o 
  -8  10   3       53.66       40.21     26.64 o 
  -6  10   3        0.87        0.00     23.07 o 
  -4  10   3      169.49      165.64     34.15 o 
  -2  10   3      584.33      621.21     34.64 o 
   0  10   3      688.41      688.96     35.84 o 
   2  10   3      661.58      716.16     36.54 o 
   4  10   3      623.58      646.71     40.39 o 
   6  10   3      433.65      486.54     50.57 o 
  -7  11   3      136.00      147.89     42.56 o 
  -5  11   3      133.95      102.32     34.76 o 
  -3  11   3       67.16       93.91     36.61 o 
  -1  11   3      130.39      133.85     24.24 o 
   1  11   3      106.55      142.91     23.44 o 
   3  11   3       50.52       65.02     33.36 o 
   5  11   3       43.40       17.14     24.73 o 
  -4  12   3      362.82      341.45     47.44 o 
  -2  12   3        1.66       17.53     34.61 o 
   0  12   3      141.20      143.97     38.21 o 
 -16   0   4        2.50        0.00     45.19 o 
 -14   0   4      188.27      173.98     45.70 o 
 -12   0   4     1252.10     1204.75     32.86 o 
 -10   0   4     1706.08     1741.97     34.18 o 
  -8   0   4      481.38      437.65     18.44 o 
  -6   0   4      535.34      493.69     20.70 o 
  -4   0   4     2230.17     2333.50     34.02 o 
  -2   0   4     1475.31     1657.97     28.82 o 
   0   0   4     2776.33     3111.84     36.77 o 
   2   0   4      475.30      512.11     11.53 o 
   4   0   4      728.85      694.82     25.81 o 
   6   0   4      202.93      186.50     29.60 o 
   8   0   4      257.88      270.08     28.51 o 
  10   0   4      430.31      421.53     43.10 o 
  12   0   4      248.65      239.78     45.32 o 
 -15   1   4       85.47       74.92     29.04 o 
 -13   1   4      465.54      405.54     27.92 o 
 -11   1   4     1113.81     1143.54     23.68 o 
  -9   1   4      299.41      331.66     11.01 o 
  -7   1   4      213.73      188.73      9.68 o 
  -5   1   4      886.20      829.99     16.58 o 
  -3   1   4     2307.72     2393.57     23.32 o 
  -1   1   4        9.18       19.05      5.50 o 
   1   1   4       82.01       82.37      6.94 o 
   3   1   4     3498.77     3370.34     30.01 o 
   5   1   4       39.83       48.23      7.71 o 
   7   1   4      339.15      307.90     15.59 o 
   9   1   4      238.14      258.27     22.38 o 
  11   1   4       63.80       77.21     26.06 o 
  13   1   4       60.63       53.11     27.51 o 
 -16   2   4       19.40       11.79     23.99 o 
 -14   2   4       14.67       26.95     20.30 o 
 -12   2   4       25.96       26.76     12.99 o 
 -10   2   4      364.33      339.81     12.51 o 
  -8   2   4      741.54      683.46     15.82 o 
  -6   2   4       54.60       41.74      4.15 o 
  -4   2   4      562.09      516.88     14.06 o 
  -2   2   4     8104.69     8569.16     68.75 o 
   0   2   4    17666.10    18606.84    144.45 o 
   2   2   4     1915.41     1966.40     39.40 o 
   4   2   4      695.84      667.82      8.91 o 
   6   2   4      648.08      644.25     17.07 o 
   8   2   4      120.35      131.20     19.16 o 
  10   2   4        2.91       12.76     17.96 o 
  12   2   4       32.39       47.86     24.01 o 
 -15   3   4       20.80       21.30     23.05 o 
 -13   3   4        4.81       14.70     18.33 o 
 -11   3   4        9.86       19.30     14.65 o 
  -9   3   4       43.37       52.55      9.41 o 
  -7   3   4      244.77      285.42     21.29 o 
  -5   3   4      950.97      994.37     43.51 o 
  -3   3   4     5235.84     5163.43     36.92 o 
  -1   3   4    10985.36    11199.41     38.11 o 
   1   3   4    16149.77    16814.06     92.90 o 
   3   3   4    12166.49    12336.41     53.77 o 
   5   3   4       85.86       73.27     13.70 o 
   7   3   4       20.77       24.40     11.47 o 
   9   3   4       17.77        5.82     16.08 o 
  11   3   4       21.27       17.93     18.67 o 
 -14   4   4        1.70        0.00     21.49 o 
 -12   4   4        1.77        3.12     23.42 o 
 -10   4   4       64.39       73.49     37.58 o 
  -8   4   4      318.94      381.53     37.32 o 
  -6   4   4      562.88      510.32     17.83 o 
  -4   4   4     2058.47     2088.65     41.92 o 
  -2   4   4     5221.01     5433.50     34.46 o 
   0   4   4     7938.18     8026.09     41.28 o 
   2   4   4     2888.74     2631.99     30.24 o 
   4   4   4     1432.15     1418.65     39.50 o 
   6   4   4      527.29      531.74     21.52 o 
   8   4   4       43.65       35.15     30.84 o 
  10   4   4        1.01        0.00     16.42 o 
  12   4   4       18.03       28.44     26.03 o 
 -13   5   4       59.40      139.04     47.10 o 
 -11   5   4      227.57      304.70     43.90 o 
  -9   5   4      159.17      194.03     15.54 o 
  -7   5   4      915.51      908.30     31.95 o 
  -5   5   4     3031.75     3250.62     66.15 o 
  -3   5   4      348.86      281.42     18.10 o 
  -1   5   4     1122.07     1292.55     22.36 o 
   1   5   4      170.71      174.74     11.04 o 
   3   5   4     3085.58     3236.99     50.37 o 
   5   5   4       63.18       48.04     11.56 o 
   7   5   4       11.25        6.88     12.37 o 
   9   5   4      307.13      359.55     42.99 o 
  11   5   4      171.96      170.60     33.82 o 
 -14   6   4       34.80       50.14     41.38 o 
 -12   6   4      158.34      179.50     44.03 o 
 -10   6   4      579.69      608.59     51.78 o 
  -8   6   4      906.39      888.44     25.21 o 
  -6   6   4      743.03      688.55     22.11 o 
  -4   6   4      352.96      358.49     40.39 o 
  -2   6   4       14.54        4.09     11.92 o 
   0   6   4      779.83      678.73     22.41 o 
   2   6   4     1325.97     1494.93     32.01 o 
   4   6   4        4.72        5.37     10.60 o 
   6   6   4      961.57      997.87     55.00 o 
   8   6   4      617.52      654.82     54.46 o 
  10   6   4      105.13      126.30     31.20 o 
 -13   7   4       56.07       66.88     49.67 o 
 -11   7   4      216.84      197.03     51.09 o 
  -9   7   4      394.57      420.37     43.90 o 
  -7   7   4      495.08      486.96     29.77 o 
  -5   7   4      477.83      492.16     28.87 o 
  -3   7   4      254.77      251.46     19.44 o 
  -1   7   4       78.12       82.74     10.60 o 
   1   7   4      609.48      597.03     24.70 o 
   3   7   4       52.28       41.59     12.50 o 
   5   7   4      153.18      145.81     24.23 o 
   7   7   4      806.65      829.68     57.06 o 
   9   7   4      272.99      256.01     46.66 o 
 -12   8   4        4.52        5.06     46.82 o 
 -10   8   4       51.28       65.13     40.06 o 
  -8   8   4      112.96       95.40     24.32 o 
  -6   8   4      314.20      365.25     28.26 o 
  -4   8   4      864.38      858.05     32.79 o 
  -2   8   4      832.99      815.21     27.48 o 
   0   8   4      382.00      388.73     24.16 o 
   2   8   4      109.93      110.12     17.01 o 
   4   8   4      278.12      285.45     26.89 o 
   6   8   4      323.65      345.22     44.04 o 
   8   8   4      118.75      101.81     36.44 o 
 -11   9   4        5.44        0.00     27.67 o 
  -9   9   4       14.62       24.73     25.03 o 
  -7   9   4       49.80       39.59     23.63 o 
  -5   9   4      737.32      765.21     34.83 o 
  -3   9   4     1492.17     1473.95     71.16 o 
  -1   9   4     1283.53     1252.79     41.73 o 
   1   9   4     1329.17     1308.21     77.50 o 
   3   9   4     1165.54     1302.28     48.50 o 
   5   9   4      214.47      183.21     26.72 o 
   7   9   4       51.26       47.67     34.16 o 
  -8  10   4       40.01       24.35     24.59 o 
  -6  10   4      170.03      173.49     37.63 o 
  -4  10   4      393.44      345.38     48.53 o 
  -2  10   4      668.28      605.18     55.77 o 
   0  10   4     1167.44     1182.82     43.64 o 
   2  10   4      985.71      959.37     63.06 o 
   4  10   4      350.94      359.32     38.46 o 
   6  10   4       25.34       24.16     33.30 o 
  -7  11   4      119.56       93.19     36.27 o 
  -5  11   4      138.22      165.10     41.32 o 
  -3  11   4       33.17       29.81     35.71 o 
  -1  11   4       10.85       26.00     30.25 o 
   1  11   4      153.47      130.26     42.54 o 
   3  11   4      246.15      271.91     33.59 o 
  -2  12   4        0.73        0.00     31.03 o 
   0  12   4        7.17        0.00     37.58 o 
 -16   0   5      231.23      209.21     51.97 o 
 -14   0   5      602.24      636.68     60.92 o 
 -12   0   5        3.40        6.10     15.62 o 
 -10   0   5       64.66       72.67     16.25 o 
  -8   0   5     2060.18     2072.99     45.90 o 
  -6   0   5      393.05      428.92     21.00 o 
  -4   0   5     2687.21     2995.29     47.72 o 
  -2   0   5      101.13      115.82     14.70 o 
   0   0   5       46.13       52.44      7.33 o 
   2   0   5        3.44        5.52      6.53 o 
   4   0   5      978.70      912.84     29.67 o 
   6   0   5     1175.01     1186.80     55.30 o 
   8   0   5      980.70      921.47     50.34 o 
  10   0   5      459.28      409.43     44.18 o 
  12   0   5      124.94      134.76     39.64 o 
 -15   1   5       62.01       69.95     23.65 o 
 -13   1   5      209.76      188.65     15.56 o 
 -11   1   5      585.01      623.46     19.80 o 
  -9   1   5       56.66       59.92      8.09 o 
  -7   1   5      184.41      171.16      9.49 o 
  -5   1   5      311.34      326.16     15.52 o 
  -3   1   5       13.97       20.33      7.07 o 
  -1   1   5     1314.51     1241.57     15.57 o 
   1   1   5      440.60      391.62      7.47 o 
   3   1   5      421.13      400.10     11.16 o 
   5   1   5      802.63      777.56     15.31 o 
   7   1   5      679.42      649.31     15.70 o 
   9   1   5      343.24      337.56     24.29 o 
  11   1   5      169.89      123.99     25.95 o 
 -16   2   5       21.61       23.96     24.77 o 
 -14   2   5      140.08      155.30     24.53 o 
 -12   2   5        5.54        0.87     11.83 o 
 -10   2   5       85.11      102.28      9.36 o 
  -8   2   5      310.91      296.05     10.16 o 
  -6   2   5     1556.94     1554.27     33.79 o 
  -4   2   5     7940.33     8276.12     46.83 o 
  -2   2   5    12023.29    12637.62     72.54 o 
   0   2   5     1721.16     1722.64     17.46 o 
   2   2   5      555.91      522.64     14.28 o 
   4   2   5      888.64      789.35     13.08 o 
   6   2   5        4.29        5.52      7.82 o 
   8   2   5       15.39       25.91     19.30 o 
  10   2   5      124.87      120.33     21.43 o 
  12   2   5       27.56       66.98     26.16 o 
 -15   3   5        1.35        3.80     22.98 o 
 -13   3   5       14.68       14.07     18.27 o 
 -11   3   5      275.11      250.15     17.42 o 
  -9   3   5       58.90       66.24     18.28 o 
  -7   3   5      665.19      696.88     27.95 o 
  -5   3   5     5378.27     5343.78     56.94 o 
  -3   3   5    14700.49    15048.74     46.10 o 
  -1   3   5    14833.79    15338.55     41.30 o 
   1   3   5     2339.57     2277.75     33.71 o 
   3   3   5      262.26      242.18      8.84 o 
   5   3   5      138.33      134.68     15.22 o 
   7   3   5        1.09        9.88     27.97 o 
   9   3   5       23.74       26.79     16.61 o 
  11   3   5        0.90        0.00     25.92 o 
 -14   4   5       28.18       38.99     26.72 o 
 -12   4   5        3.06        0.00     39.00 o 
 -10   4   5      235.21      253.76     44.62 o 
  -8   4   5      923.48      928.11     33.03 o 
  -6   4   5     1178.93     1101.29     32.35 o 
  -4   4   5     2261.08     2178.95     28.96 o 
  -2   4   5     7290.97     7228.17     39.21 o 
   0   4   5     6608.12     6905.09     62.29 o 
   2   4   5     1313.69     1229.58     47.26 o 
   4   4   5        6.82        3.35      4.54 o 
   6   4   5        3.64        1.39     13.60 o 
   8   4   5      145.73      145.91     33.28 o 
  10   4   5       64.44       70.85     26.95 o 
 -15   5   5       13.38        7.34     43.02 o 
 -13   5   5       41.49       38.29     35.58 o 
 -11   5   5      321.30      344.46     43.88 o 
  -9   5   5      543.59      553.33     49.23 o 
  -7   5   5      611.79      556.53     24.78 o 
  -5   5   5        3.76        5.71     16.01 o 
  -3   5   5       16.95       38.91     13.13 o 
  -1   5   5      950.48      905.77     26.51 o 
   1   5   5      282.53      219.55     29.01 o 
   3   5   5      172.44      185.41     10.04 o 
   5   5   5      953.34      929.37     29.00 o 
   7   5   5      611.30      642.87     51.08 o 
   9   5   5       50.22       92.45     38.10 o 
  11   5   5        5.98        4.51     28.05 o 
 -14   6   5       97.07      177.03     46.64 o 
 -12   6   5       60.13       50.56     45.66 o 
 -10   6   5      371.75      399.45     49.21 o 
  -8   6   5      653.81      652.34     48.80 o 
  -6   6   5       34.64       43.30      9.85 o 
  -4   6   5      556.26      588.68     25.86 o 
  -2   6   5      948.03     1075.97     38.30 o 
   0   6   5      184.80      144.44     14.39 o 
   2   6   5      413.57      374.51     15.30 o 
   4   6   5     1345.29     1410.62     26.16 o 
   6   6   5      755.36      805.90     54.10 o 
   8   6   5      365.12      326.29     46.71 o 
  10   6   5      133.20      156.07     31.99 o 
 -13   7   5       68.46       49.31     45.74 o 
 -11   7   5      313.87      295.91     52.45 o 
  -9   7   5      196.06      195.58     39.67 o 
  -7   7   5      215.95      203.43     33.91 o 
  -5   7   5       49.40       49.25     18.57 o 
  -3   7   5      227.18      239.29     19.10 o 
  -1   7   5      571.98      553.48     16.29 o 
   1   7   5        2.05        0.00     12.48 o 
   3   7   5     1187.97     1111.65     40.99 o 
   5   7   5     1276.57     1330.28     84.87 o 
   7   7   5      194.10      199.51     39.12 o 
   9   7   5       22.78        9.51     38.48 o 
 -12   8   5        1.37        5.32     38.67 o 
 -10   8   5       46.60       61.16     34.36 o 
  -8   8   5      484.73      497.87     37.08 o 
  -6   8   5      648.62      634.18     33.09 o 
  -4   8   5      357.08      342.93     23.59 o 
  -2   8   5      201.96      203.02     36.89 o 
   0   8   5      169.54      174.90     34.05 o 
   2   8   5      526.17      540.22     49.09 o 
   4   8   5      635.73      738.77     46.21 o 
   6   8   5       95.91       83.90     33.56 o 
   8   8   5        0.48       11.44     33.53 o 
 -11   9   5       59.42       74.69     29.12 o 
  -9   9   5      118.91      110.17     25.76 o 
  -7   9   5      344.88      374.07     31.55 o 
  -5   9   5      746.83      803.97     35.96 o 
  -3   9   5     1329.53     1227.54     65.24 o 
  -1   9   5     1834.54     1755.38     77.22 o 
   1   9   5      903.05     1102.75     66.78 o 
   3   9   5      149.98      174.44     41.95 o 
   5   9   5       11.51       13.47     24.61 o 
   7   9   5        0.38        1.53     34.27 o 
  -8  10   5      242.83      202.84     48.20 o 
  -6  10   5      331.44      342.95     47.45 o 
  -4  10   5      492.84      436.54     50.29 o 
  -2  10   5     1178.50     1118.29     69.93 o 
   0  10   5     1004.45     1025.38     67.86 o 
   2  10   5      219.26      229.11     42.76 o 
   4  10   5        9.12       11.51     24.09 o 
   6  10   5        0.60       18.57     33.85 o 
  -7  11   5        6.07       18.91     36.83 o 
  -5  11   5       18.02       23.45     31.51 o 
  -3  11   5      163.41      178.73     42.24 o 
  -1  11   5      209.86      225.30     44.89 o 
   1  11   5       27.69        7.06     37.24 o 
   3  11   5       16.86       14.55     22.24 o 
 -16   0   6        3.96        0.00     49.66 o 
 -14   0   6      145.24      192.43     22.56 o 
 -12   0   6      295.73      276.06     22.40 o 
 -10   0   6       18.83       34.75     10.58 o 
  -8   0   6      409.15      432.26     20.44 o 
  -6   0   6        3.52        6.02     15.17 o 
  -4   0   6     1201.85     1238.76     23.96 o 
  -2   0   6       13.55       11.93     12.71 o 
   0   0   6        5.60       27.85      7.80 o 
   2   0   6     2366.60     2362.99     28.09 o 
   4   0   6     3416.73     3209.68    125.66 o 
   6   0   6     2426.10     2697.67     82.14 o 
   8   0   6      759.09      746.86     37.11 o 
  10   0   6      249.83      200.43     42.91 o 
  12   0   6       19.51        9.88     37.43 o 
 -15   1   6       13.31       19.17     23.84 o 
 -13   1   6        3.55        0.65     13.26 o 
 -11   1   6      136.80      131.84     10.34 o 
  -9   1   6     1122.53     1118.60     16.73 o 
  -7   1   6      211.53      226.23     16.27 o 
  -5   1   6       52.44       39.54      6.42 o 
  -3   1   6      740.01      794.22     16.26 o 
  -1   1   6     3246.38     3285.01     23.67 o 
   1   1   6     1210.03     1038.55     15.68 o 
   3   1   6     1103.19     1100.16     15.48 o 
   5   1   6     1256.74     1216.26     17.88 o 
   7   1   6     1021.55      918.98     45.68 o 
   9   1   6      419.87      411.37     25.89 o 
  11   1   6       28.49       41.83     25.18 o 
 -16   2   6        8.04        0.01     22.42 o 
 -14   2   6      126.75      187.09     20.05 o 
 -12   2   6       34.03       29.09     12.68 o 
 -10   2   6       27.28       41.97      7.53 o 
  -8   2   6     1178.69     1110.54     55.79 o 
  -6   2   6     6220.27     6331.77     65.92 o 
  -4   2   6     5120.54     5276.86     43.42 o 
  -2   2   6     1070.18     1082.37     14.28 o 
   0   2   6     1273.46     1109.33     15.17 o 
   2   2   6      458.20      442.53     17.09 o 
   4   2   6        7.27       11.04      5.21 o 
   6   2   6       98.15       86.15      5.40 o 
   8   2   6      114.06      103.36     21.65 o 
  10   2   6       50.47       64.43     20.38 o 
 -15   3   6        8.44        0.82     22.62 o 
 -13   3   6       42.52       54.68     21.47 o 
 -11   3   6      104.18      115.52     16.62 o 
  -9   3   6      840.47      856.96     35.11 o 
  -7   3   6     4218.31     4354.07     59.65 o 
  -5   3   6    10657.65    10728.08    119.74 o 
  -3   3   6     2980.61     2971.66     24.71 o 
  -1   3   6     2987.85     2862.33     41.31 o 
   1   3   6      300.14      275.07     18.84 o 
   3   3   6       54.21       50.83      5.99 o 
   5   3   6      118.06      112.18     15.38 o 
   7   3   6        4.25        0.62     27.11 o 
   9   3   6       17.64       27.61     20.96 o 
  11   3   6        0.92       24.08     24.94 o 
 -14   4   6       78.96      115.00     31.32 o 
 -12   4   6       55.50       55.79     21.55 o 
 -10   4   6      188.97      219.90     25.07 o 
  -8   4   6      709.15      722.04     31.37 o 
  -6   4   6     3032.25     2975.32     49.43 o 
  -4   4   6     5942.89     6128.93     34.93 o 
  -2   4   6     2563.81     2462.54     27.38 o 
   0   4   6      193.75      172.84      7.41 o 
   2   4   6       55.62       52.00     10.00 o 
   4   4   6      169.26      168.93     13.11 o 
   6   4   6       69.01       83.18     13.93 o 
   8   4   6       28.86        4.88     32.58 o 
  10   4   6        0.35        1.32     27.88 o 
 -15   5   6        8.09       22.41     30.03 o 
 -13   5   6      146.71       85.77     49.79 o 
 -11   5   6      352.83      398.87     49.71 o 
  -9   5   6      107.21       89.02     32.97 o 
  -7   5   6        3.70        7.74     19.06 o 
  -5   5   6      320.96      278.27     11.31 o 
  -3   5   6      329.26      308.46     10.99 o 
  -1   5   6      721.45      768.08     22.07 o 
   1   5   6      537.42      576.83     28.07 o 
   3   5   6     1008.78     1044.18     52.63 o 
   5   5   6      712.42      724.78     35.15 o 
   7   5   6      223.55      246.79     41.76 o 
   9   5   6       44.91       75.72     41.06 o 
 -14   6   6      108.54      123.89     50.81 o 
 -12   6   6      147.19      140.26     47.24 o 
 -10   6   6       70.98       65.74     37.83 o 
  -8   6   6       13.19       11.61     30.67 o 
  -6   6   6      196.27      206.98     30.51 o 
  -4   6   6      367.29      316.51     21.90 o 
  -2   6   6       28.10       22.65     11.25 o 
   0   6   6     1015.09     1052.65     53.31 o 
   2   6   6     2389.91     2352.01     53.38 o 
   4   6   6     1405.50     1478.05     46.17 o 
   6   6   6      583.02      551.30     49.90 o 
   8   6   6      167.41      175.61     39.63 o 
  10   6   6       77.52       85.52     33.28 o 
 -13   7   6       25.90       11.11     46.35 o 
 -11   7   6      156.55      173.87     46.05 o 
  -9   7   6      281.52      242.22     40.15 o 
  -7   7   6        1.73        3.37     26.99 o 
  -5   7   6      467.60      389.67     26.05 o 
  -3   7   6      433.65      422.55     22.13 o 
  -1   7   6      847.30      807.67     52.57 o 
   1   7   6     2191.84     2229.57     78.03 o 
   3   7   6      849.62      834.58     38.81 o 
   5   7   6      199.45      204.91     27.35 o 
   7   7   6      212.01      219.60     42.41 o 
   9   7   6      143.13      126.15     41.80 o 
 -12   8   6      132.33      140.03     47.86 o 
 -10   8   6       90.05       91.67     43.24 o 
  -8   8   6       88.58      109.36     26.09 o 
  -6   8   6      263.62      240.28     25.34 o 
  -4   8   6      275.26      261.24     27.06 o 
  -2   8   6      321.79      368.16     41.86 o 
   0   8   6      772.24      804.07     54.17 o 
   2   8   6      444.56      421.31     33.80 o 
   4   8   6       15.98       29.30     23.83 o 
   6   8   6        0.69       11.21     31.86 o 
   8   8   6        7.80        0.00     38.47 o 
 -11   9   6       96.24       64.25     31.02 o 
  -9   9   6      481.98      506.02     38.32 o 
  -7   9   6      518.56      512.62     36.46 o 
  -5   9   6      677.73      832.25     61.46 o 
  -3   9   6      895.10      885.30     58.73 o 
  -1   9   6      952.93      964.32     60.63 o 
   1   9   6      116.04       93.62     36.85 o 
   3   9   6        6.59       18.64     21.09 o 
   5   9   6       28.95       25.90     24.16 o 
  -8  10   6       48.36       81.16     41.75 o 
  -6  10   6      679.46      630.22     58.00 o 
  -4  10   6     1406.07     1334.13     76.09 o 
  -2  10   6      473.52      468.58     51.41 o 
   0  10   6       20.95       54.00     33.84 o 
   2  10   6        5.57       13.68     25.65 o 
   4  10   6        9.86        4.15     25.50 o 
  -5  11   6       94.46      121.43     37.82 o 
  -3  11   6       31.61       37.55     28.87 o 
  -1  11   6       74.16       69.72     38.35 o 
   1  11   6       93.48       92.79     42.86 o 
 -16   0   7        1.57        0.00     47.53 o 
 -14   0   7       28.95       27.61     17.87 o 
 -12   0   7       88.87       95.33     18.95 o 
 -10   0   7      145.10      148.82     19.51 o 
  -8   0   7       23.26       14.35     14.67 o 
  -6   0   7     3049.38     3044.89     71.69 o 
  -4   0   7     2085.08     2013.58     63.07 o 
  -2   0   7     3677.00     3705.37     61.45 o 
   0   0   7     3271.20     3186.13     47.59 o 
   2   0   7     3589.71     3456.20     69.24 o 
   4   0   7     3939.13     3762.91     50.46 o 
   6   0   7     1780.15     1963.14     75.93 o 
   8   0   7      281.01      270.22     30.22 o 
  10   0   7        2.66        7.88     33.18 o 
 -15   1   7        5.16        7.48     18.31 o 
 -13   1   7       77.74      103.50     15.15 o 
 -11   1   7       51.73       50.54     11.58 o 
  -9   1   7       12.07       14.29      6.90 o 
  -7   1   7      757.70      858.48     25.83 o 
  -5   1   7     3067.87     3124.15     45.88 o 
  -3   1   7      633.27      813.93     15.56 o 
  -1   1   7      465.99      434.36     12.45 o 
   1   1   7     3844.32     3505.62     80.58 o 
   3   1   7     3817.08     3827.42     36.82 o 
   5   1   7     1197.35     1137.11     71.74 o 
   7   1   7      344.02      371.30     30.03 o 
   9   1   7       58.78       67.77     21.23 o 
  11   1   7        0.31        0.00     25.36 o 
 -16   2   7        4.69       24.29     25.78 o 
 -14   2   7       37.12       61.17     15.25 o 
 -12   2   7      176.16      164.77     15.81 o 
 -10   2   7     1149.79     1159.34     32.42 o 
  -8   2   7     2354.01     2358.59    146.05 o 
  -6   2   7        8.11        4.99     15.78 o 
  -4   2   7     4456.34     4258.98     65.73 o 
  -2   2   7     2001.33     1929.32     20.50 o 
   0   2   7        6.40       12.36     10.18 o 
   2   2   7       32.35       36.77      9.71 o 
   4   2   7      371.55      338.07     24.94 o 
   6   2   7      281.43      284.48     18.23 o 
   8   2   7       40.82       31.53     20.82 o 
  10   2   7        4.79       22.72     29.11 o 
 -15   3   7        6.76        1.08     28.88 o 
 -13   3   7        3.41       15.61     14.93 o 
 -11   3   7      834.07      782.46     38.09 o 
  -9   3   7     2703.15     2790.54     55.67 o 
  -7   3   7     3196.36     3305.21     54.32 o 
  -5   3   7     3915.74     3870.92     52.80 o 
  -3   3   7      182.56      168.10     10.99 o 
  -1   3   7       21.36       18.37      4.23 o 
   1   3   7      158.81      161.18      9.38 o 
   3   3   7       28.48       26.68      9.91 o 
   5   3   7        6.27        7.71      6.53 o 
   7   3   7        6.79       10.37     16.44 o 
   9   3   7       32.27       11.35     40.02 o 
 -14   4   7      195.54      247.50     34.77 o 
 -12   4   7       89.03       86.63     22.36 o 
 -10   4   7      191.57      183.82     25.36 o 
  -8   4   7     2298.69     2276.90    109.81 o 
  -6   4   7     1298.33     1341.01     38.85 o 
  -4   4   7     2208.26     2181.63     26.39 o 
  -2   4   7       75.29       64.56      6.93 o 
   0   4   7       51.18       46.61      7.40 o 
   2   4   7      131.94      142.76     15.43 o 
   4   4   7        1.24        5.46      6.61 o 
   6   4   7       27.34       39.64     35.74 o 
   8   4   7       42.69       20.82     35.40 o 
  10   4   7       76.17       90.27     31.14 o 
 -15   5   7        2.74        0.00     32.78 o 
 -13   5   7        8.13        0.00     45.70 o 
 -11   5   7       87.62       78.82     36.97 o 
  -9   5   7       97.82       87.73     23.07 o 
  -7   5   7      190.13      159.84     21.73 o 
  -5   5   7      561.56      481.82     15.52 o 
  -3   5   7       50.36       54.14      7.86 o 
  -1   5   7     1141.05     1070.88     19.08 o 
   1   5   7     2198.85     2304.52     46.46 o 
   3   5   7      945.03      983.11     37.48 o 
   5   5   7      101.10      119.21     22.45 o 
   7   5   7       36.39       59.26     38.18 o 
   9   5   7       90.80       86.99     46.30 o 
 -14   6   7      135.93      155.77     52.95 o 
 -12   6   7       38.76        3.04     44.39 o 
 -10   6   7       26.13        8.64     34.72 o 
  -8   6   7      119.04      107.30     33.78 o 
  -6   6   7      571.40      624.78     29.29 o 
  -4   6   7      662.45      728.45     23.77 o 
  -2   6   7     2211.31     2098.53     49.75 o 
   0   6   7     2022.56     2056.47     72.39 o 
   2   6   7     1435.89     1606.54     47.81 o 
   4   6   7     1043.32     1056.62     43.19 o 
   6   6   7      460.03      440.23     50.65 o 
   8   6   7      133.19      153.66     45.58 o 
 -13   7   7       58.77       60.06     39.34 o 
 -11   7   7       18.73       22.83     33.19 o 
  -9   7   7       72.45       43.89     34.54 o 
  -7   7   7       96.23       89.14     22.66 o 
  -5   7   7      167.25      164.59     21.75 o 
  -3   7   7      672.90      720.08     41.45 o 
  -1   7   7     1447.72     1485.03     65.53 o 
   1   7   7      923.36     1008.05     44.89 o 
   3   7   7      606.21      639.16     37.42 o 
   5   7   7      444.14      424.87     35.01 o 
   7   7   7      164.98       96.52     43.91 o 
 -12   8   7      100.69      159.13     45.97 o 
 -10   8   7      180.69      172.92     42.71 o 
  -8   8   7       35.41       42.78     24.43 o 
  -6   8   7       19.92        3.86     20.62 o 
  -4   8   7     1105.37     1073.97     65.28 o 
  -2   8   7     1381.76     1312.73     69.43 o 
   0   8   7       67.43       83.12     32.21 o 
   2   8   7       26.21       13.86     22.45 o 
   4   8   7       17.76       21.63     22.86 o 
   6   8   7       65.67       83.17     41.64 o 
 -11   9   7       33.49       54.58     30.30 o 
  -9   9   7      116.67      125.81     30.25 o 
  -7   9   7      977.60      958.70     69.31 o 
  -5   9   7     1338.11     1382.67     76.15 o 
  -3   9   7       46.86       44.14     36.07 o 
  -1   9   7        7.90        5.40     32.70 o 
   1   9   7        1.47        7.08     21.95 o 
   3   9   7       25.88       28.15     24.81 o 
   5   9   7      107.50      102.96     29.04 o 
  -8  10   7      411.49      476.43     61.45 o 
  -6  10   7      178.45      209.33     43.64 o 
  -4  10   7      265.52      271.95     48.79 o 
  -2  10   7      136.47      117.31     38.93 o 
   0  10   7        5.60       11.21     33.65 o 
   2  10   7       29.85       32.71     25.72 o 
   4  10   7       44.34       50.60     29.24 o 
  -5  11   7       75.80       82.57     35.77 o 
  -3  11   7       12.44       19.32     30.41 o 
  -1  11   7       53.81       30.75     37.78 o 
 -16   0   8       12.07       29.10     45.37 o 
 -14   0   8       35.52       32.41     18.68 o 
 -12   0   8        2.44        0.00     17.70 o 
 -10   0   8        2.47        7.08     16.03 o 
  -8   0   8      996.52      905.71     34.10 o 
  -6   0   8       59.96       54.18     13.25 o 
  -4   0   8      730.71      659.62     21.92 o 
  -2   0   8     4100.67     3832.54     63.19 o 
   0   0   8    12425.06    12648.76     59.42 o 
   2   0   8     6150.59     6042.96    118.29 o 
   4   0   8      801.56      858.32     52.64 o 
   6   0   8       66.83       93.44     30.77 o 
   8   0   8        3.60       30.62     25.31 o 
  10   0   8       11.56        7.77     34.95 o 
 -15   1   8       53.77       47.59     16.10 o 
 -13   1   8       31.36       35.87     14.75 o 
 -11   1   8      156.02      181.86     14.86 o 
  -9   1   8        5.23       10.58     12.27 o 
  -7   1   8      391.67      394.82     23.06 o 
  -5   1   8      543.27      598.69     18.51 o 
  -3   1   8     3350.68     3200.26     40.91 o 
  -1   1   8     2882.75     2826.81     36.27 o 
   1   1   8     1523.08     1461.43     36.77 o 
   3   1   8     1698.60     1687.30     32.51 o 
   5   1   8     1322.62     1278.03     45.27 o 
   7   1   8        1.23       28.15     35.08 o 
   9   1   8       39.66       23.68     19.78 o 
 -16   2   8        2.36       11.93     20.68 o 
 -14   2   8      101.98       91.67     15.71 o 
 -12   2   8      698.68      721.51     27.06 o 
 -10   2   8      491.24      487.68     32.35 o 
  -8   2   8     1284.82     1220.72     45.25 o 
  -6   2   8       45.33       42.42      6.13 o 
  -4   2   8      452.28      391.39     16.80 o 
  -2   2   8       17.02       24.28      7.38 o 
   0   2   8      538.96      564.50     19.65 o 
   2   2   8      837.49      827.32     19.95 o 
   4   2   8       33.81       34.82     14.06 o 
   6   2   8        5.51       30.32     35.88 o 
   8   2   8      108.71      129.47     25.25 o 
  10   2   8       87.94       41.49     31.73 o 
 -15   3   8      153.90      146.87     26.57 o 
 -13   3   8      131.09      106.21     18.89 o 
 -11   3   8      449.77      453.30     32.20 o 
  -9   3   8      973.42      986.28     37.46 o 
  -7   3   8     2897.34     2766.71     79.31 o 
  -5   3   8      105.17       97.77     26.41 o 
  -3   3   8      178.59      158.57     10.88 o 
  -1   3   8      111.75      102.09      5.37 o 
   1   3   8       82.02       63.38     12.18 o 
   3   3   8      112.27       98.45     11.98 o 
   5   3   8       80.47       74.77     33.62 o 
   7   3   8      145.04      120.58     34.83 o 
   9   3   8      171.79      186.09     43.72 o 
 -14   4   8       18.42       16.35     22.29 o 
 -12   4   8      895.30      902.01     43.16 o 
 -10   4   8     1024.76     1030.27     40.75 o 
  -8   4   8      589.70      537.60     30.60 o 
  -6   4   8       71.20       50.27     17.80 o 
  -4   4   8      694.15      625.96     20.62 o 
  -2   4   8      423.91      436.17     12.47 o 
   0   4   8        7.62        8.46      7.11 o 
   2   4   8      109.35       99.60     13.22 o 
   4   4   8        4.50        3.19      7.13 o 
   6   4   8      163.99      157.24     40.30 o 
   8   4   8      240.11      239.48     44.39 o 
 -13   5   8        7.34       13.74     45.32 o 
 -11   5   8        8.61        5.20     24.01 o 
  -9   5   8      108.00      104.35     24.13 o 
  -7   5   8     1019.17      990.27     36.44 o 
  -5   5   8      247.80      236.56     20.96 o 
  -3   5   8     1035.59      998.16     23.48 o 
  -1   5   8     1853.09     1796.63     46.69 o 
   1   5   8      487.06      519.26     21.58 o 
   3   5   8       86.99       93.76     21.84 o 
   5   5   8      417.97      480.97     34.54 o 
   7   5   8      123.80      164.54     42.10 o 
   9   5   8       12.65        7.61     46.74 o 
 -14   6   8        1.94        0.00     47.27 o 
 -12   6   8       12.46        4.95     39.09 o 
 -10   6   8       31.01       48.67     37.81 o 
  -8   6   8       14.77       20.72     19.90 o 
  -6   6   8      121.17      120.15     20.79 o 
  -4   6   8     2064.55     2050.35     70.99 o 
  -2   6   8     2196.03     2325.63     51.65 o 
   0   6   8     2049.17     2133.03     50.43 o 
   2   6   8     1391.46     1469.64    108.58 o 
   4   6   8      495.32      505.44     34.69 o 
   6   6   8       84.54       90.28     38.06 o 
   8   6   8       11.83        0.00     36.00 o 
 -13   7   8        1.20        0.00     40.89 o 
 -11   7   8       53.93        6.47     36.71 o 
  -9   7   8       57.75       57.96     32.26 o 
  -7   7   8      447.77      491.27     31.90 o 
  -5   7   8     1291.49     1289.27     38.81 o 
  -3   7   8     1153.89     1204.22     64.69 o 
  -1   7   8      512.30      534.73     47.41 o 
   1   7   8      643.69      693.56     37.55 o 
   3   7   8      797.73      719.17     39.60 o 
   5   7   8      375.83      459.25     35.73 o 
   7   7   8        4.44        0.00     45.29 o 
 -12   8   8        2.62        0.00     38.63 o 
 -10   8   8        6.38        0.00     38.73 o 
  -8   8   8      575.24      631.71     63.39 o 
  -6   8   8      459.07      401.86     52.24 o 
  -4   8   8       96.56      140.35     40.89 o 
  -2   8   8        1.62        6.96     27.94 o 
   0   8   8      129.10      134.02     25.33 o 
   2   8   8      106.83      116.41     25.22 o 
   4   8   8        7.74        4.38     22.82 o 
   6   8   8       29.14       34.98     43.20 o 
  -9   9   8      215.60      230.25     51.91 o 
  -7   9   8      219.56      233.10     51.77 o 
  -5   9   8      126.15      143.75     39.37 o 
  -3   9   8       76.65       63.31     29.72 o 
  -1   9   8       87.17       72.98     31.94 o 
   1   9   8      457.73      412.49     35.12 o 
   3   9   8       57.98       65.95     28.29 o 
  -8  10   8      266.89      286.87     53.25 o 
  -6  10   8       38.83       34.35     41.54 o 
  -4  10   8        2.70        0.00     35.31 o 
  -2  10   8        1.13        0.00     34.75 o 
   0  10   8        2.88       17.48     32.52 o 
   2  10   8       42.79       45.50     26.27 o 
 -16   0   9        3.59       41.50     45.79 o 
 -14   0   9       19.33       24.94     20.91 o 
 -12   0   9       11.39        7.79     18.80 o 
 -10   0   9       67.23       85.97     22.57 o 
  -8   0   9      252.72      265.83     26.14 o 
  -6   0   9     1556.14     1505.50     35.05 o 
  -4   0   9     5900.25     5741.04     90.93 o 
  -2   0   9     5863.72     5940.38     80.45 o 
   0   0   9     2065.07     2057.41     47.38 o 
   2   0   9     3305.20     3224.53     44.48 o 
   4   0   9       44.59       37.98     30.38 o 
   6   0   9      263.44      266.99     46.10 o 
   8   0   9       56.30       71.61     40.23 o 
 -15   1   9       36.79       33.68     15.88 o 
 -13   1   9       57.20       62.49     13.97 o 
 -11   1   9      246.76      275.22     17.55 o 
  -9   1   9       54.19       48.34      7.50 o 
  -7   1   9     1059.67     1066.83     23.12 o 
  -5   1   9     1842.75     1881.18     29.79 o 
  -3   1   9     2601.78     2550.18     56.36 o 
  -1   1   9     4242.23     4168.60     34.77 o 
   1   1   9     2614.41     2694.05     27.89 o 
   3   1   9        1.92        6.95     11.71 o 
   5   1   9       14.26       30.74     25.10 o 
   7   1   9        9.21       21.94     40.36 o 
   9   1   9       53.18       53.33     28.23 o 
 -16   2   9       66.00       60.85     23.40 o 
 -14   2   9       72.08       76.99     18.32 o 
 -12   2   9       39.56       34.83     17.20 o 
 -10   2   9      661.68      704.56     30.69 o 
  -8   2   9      802.59      803.69     77.57 o 
  -6   2   9       34.59       33.37      9.02 o 
  -4   2   9        5.52        8.10     10.64 o 
  -2   2   9      847.98      854.88     24.61 o 
   0   2   9      143.11      148.21     12.87 o 
   2   2   9      310.52      296.33     15.35 o 
   4   2   9       71.91       94.27     15.99 o 
   6   2   9      249.46      216.52     43.30 o 
   8   2   9       95.79       92.23     45.90 o 
 -15   3   9      132.84      106.08     23.28 o 
 -13   3   9      684.09      640.71     29.92 o 
 -11   3   9      650.05      649.43     35.30 o 
  -9   3   9      308.37      305.50     29.44 o 
  -7   3   9      170.58      160.32     23.85 o 
  -5   3   9      369.81      378.71     36.91 o 
  -3   3   9       81.57       85.68     11.10 o 
  -1   3   9      544.03      462.66     21.05 o 
   1   3   9        9.10       12.07     11.80 o 
   3   3   9       77.87       82.75     12.73 o 
   5   3   9      677.61      691.18     53.29 o 
   7   3   9      401.87      476.72     55.05 o 
   9   3   9      115.17      166.41     46.93 o 
 -14   4   9       19.85       24.72     21.20 o 
 -12   4   9       11.20        0.10     25.89 o 
 -10   4   9      789.15      776.67     38.49 o 
  -8   4   9      923.14      882.14     37.23 o 
  -6   4   9       24.69       18.92     29.36 o 
  -4   4   9       53.47       43.25     11.46 o 
  -2   4   9       50.85       61.48      7.21 o 
   0   4   9       28.42       14.02      9.52 o 
   2   4   9      140.26      159.65     15.36 o 
   4   4   9      286.79      294.94     26.70 o 
   6   4   9      424.22      417.99     50.97 o 
   8   4   9       85.79      116.38     45.67 o 
 -13   5   9      250.93      245.41     34.35 o 
 -11   5   9      152.62      186.16     30.11 o 
  -9   5   9      399.54      372.08     29.67 o 
  -7   5   9      763.85      785.06     34.43 o 
  -5   5   9     3507.33     3523.07     65.85 o 
  -3   5   9      814.20      765.91     18.14 o 
  -1   5   9        6.81       11.99     14.18 o 
   1   5   9      466.12      508.58     22.58 o 
   3   5   9      508.43      490.37     34.91 o 
   5   5   9      146.56      137.90     25.82 o 
   7   5   9        2.20       13.28     41.33 o 
 -12   6   9       56.07       14.34     41.03 o 
 -10   6   9      304.75      316.85     30.68 o 
  -8   6   9     1174.97     1235.99     52.93 o 
  -6   6   9      571.93      601.66     26.62 o 
  -4   6   9      863.12      877.71    108.53 o 
  -2   6   9     2185.57     2129.72     51.09 o 
   0   6   9     1554.60     1630.14     37.58 o 
   2   6   9      732.85      850.55     57.45 o 
   4   6   9       19.77       16.91     22.16 o 
   6   6   9        0.38       26.35     34.78 o 
 -11   7   9       62.22       58.08     38.57 o 
  -9   7   9       83.70       71.51     33.77 o 
  -7   7   9      758.40      819.91     38.97 o 
  -5   7   9      566.20      576.58     35.24 o 
  -3   7   9      649.58      665.90     54.90 o 
  -1   7   9     1354.00     1449.53     51.12 o 
   1   7   9      830.77      842.31     87.06 o 
   3   7   9       21.07       35.08     23.52 o 
   5   7   9       10.03       17.86     26.11 o 
 -10   8   9      230.17      208.27     42.20 o 
  -8   8   9      248.14      264.13     48.69 o 
  -6   8   9       62.89       70.24     38.90 o 
  -4   8   9       37.64       58.32     37.13 o 
  -2   8   9       14.69       62.32     32.02 o 
   0   8   9        4.04       11.00     24.51 o 
   2   8   9      199.76      200.63     30.91 o 
   4   8   9      161.15      166.77     30.47 o 
  -9   9   9       57.82       65.48     40.09 o 
  -7   9   9       65.72       63.07     42.49 o 
  -5   9   9        9.67       21.58     36.26 o 
  -3   9   9      160.16      177.22     41.16 o 
  -1   9   9       86.05      102.42     38.74 o 
   1   9   9        0.58        0.00     25.88 o 
   3   9   9       29.19       39.96     28.54 o 
  -6  10   9       14.11       16.84     38.83 o 
  -4  10   9        1.16        6.57     38.64 o 
  -2  10   9      102.49       83.46     43.27 o 
   0  10   9      110.84      120.20     30.00 o 
 -16   0  10        4.15        0.00     26.64 o 
 -14   0  10        6.31       13.67     18.58 o 
 -12   0  10        0.84        4.56     21.63 o 
 -10   0  10      472.04      537.42     31.39 o 
  -8   0  10     1309.01     1293.54     31.32 o 
  -6   0  10     3204.97     3246.87     80.78 o 
  -4   0  10     4328.56     4458.30     82.92 o 
  -2   0  10     4307.95     4398.64     43.47 o 
   0   0  10      106.11      114.21     10.56 o 
   2   0  10       29.83       35.62     11.57 o 
   4   0  10      368.12      392.20     45.32 o 
   6   0  10       30.21       28.67     32.56 o 
   8   0  10       74.70       74.39     44.87 o 
 -15   1  10       41.31       34.91     18.33 o 
 -13   1  10       31.21       37.67     14.94 o 
 -11   1  10      142.05      133.07     15.89 o 
  -9   1  10      236.09      251.58     12.02 o 
  -7   1  10      839.78      809.17     19.89 o 
  -5   1  10     2662.70     2621.19     41.40 o 
  -3   1  10     2670.18     2704.94     44.85 o 
  -1   1  10     1860.02     1937.66     25.60 o 
   1   1  10       19.05        8.51      6.36 o 
   3   1  10       11.50       13.91     21.93 o 
   5   1  10       15.86       24.27     23.54 o 
   7   1  10       29.70       35.73     39.27 o 
 -14   2  10      100.90      105.58     20.35 o 
 -12   2  10       10.99        0.00     16.47 o 
 -10   2  10       44.75       60.23     18.91 o 
  -8   2  10       60.70       38.17     29.61 o 
  -6   2  10      641.32      621.70     28.68 o 
  -4   2  10      333.18      307.47     16.91 o 
  -2   2  10       22.09       20.81     11.16 o 
   0   2  10       12.70        6.57     11.83 o 
   2   2  10     1190.17     1154.15     25.71 o 
   4   2  10      350.90      365.69     30.33 o 
   6   2  10      173.19      202.38     41.65 o 
   8   2  10       96.82      119.75     46.42 o 
 -15   3  10       26.12       46.23     22.33 o 
 -13   3  10       23.84       17.31     17.52 o 
 -11   3  10      396.80      374.65     36.91 o 
  -9   3  10       77.53       65.93     22.14 o 
  -7   3  10      384.06      348.25     39.41 o 
  -5   3  10      245.78      199.88     30.70 o 
  -3   3  10       21.47       27.07     14.40 o 
  -1   3  10      313.88      305.14     19.16 o 
   1   3  10       48.09       40.43     13.70 o 
   3   3  10      942.91      984.35     43.04 o 
   5   3  10      946.57     1041.21     69.69 o 
   7   3  10      159.97      152.01     49.76 o 
 -14   4  10      191.52      178.85     21.56 o 
 -12   4  10        2.11        0.00     25.03 o 
 -10   4  10        4.10       10.32     20.67 o 
  -8   4  10      322.41      306.59     28.36 o 
  -6   4  10      752.53      772.82     49.64 o 
  -4   4  10      226.72      195.47     24.11 o 
  -2   4  10      448.88      403.59     22.13 o 
   0   4  10      277.86      265.04     19.14 o 
   2   4  10     2417.89     2455.07     58.66 o 
   4   4  10      250.12      274.23     31.91 o 
   6   4  10       38.13       69.79     43.34 o 
 -13   5  10        1.51        6.05     24.66 o 
 -11   5  10      522.69      514.40     37.30 o 
  -9   5  10      719.37      747.79     39.86 o 
  -7   5  10       29.56       41.43     31.60 o 
  -5   5  10       30.47       34.07     21.59 o 
  -3   5  10     1116.32     1103.71     32.88 o 
  -1   5  10     1725.64     1755.81     39.42 o 
   1   5  10       20.53       26.40     13.58 o 
   3   5  10        1.76        6.23     18.85 o 
   5   5  10       67.93       53.69     37.99 o 
   7   5  10       16.69       23.15     40.00 o 
 -12   6  10       31.00       18.31     25.18 o 
 -10   6  10      181.08      256.07     40.03 o 
  -8   6  10      662.34      685.21     35.72 o 
  -6   6  10     1704.60     1727.87     53.55 o 
  -4   6  10     1251.74     1271.26     44.53 o 
  -2   6  10      638.37      696.42     28.58 o 
   0   6  10      195.68      178.36     21.49 o 
   2   6  10      171.69      169.01     25.71 o 
   4   6  10       25.37       25.77     22.26 o 
   6   6  10       24.98       36.62     41.36 o 
 -11   7  10      286.37      299.91     45.47 o 
  -9   7  10      161.50      139.12     27.64 o 
  -7   7  10      122.01      154.08     26.09 o 
  -5   7  10      708.35      711.49     40.51 o 
  -3   7  10     1215.34     1198.84     46.03 o 
  -1   7  10      533.75      532.09     35.34 o 
   1   7  10        4.39       22.42     22.11 o 
   3   7  10       13.73       34.14     22.05 o 
   5   7  10        7.47        1.62     27.17 o 
 -10   8  10      140.27      143.21     52.37 o 
  -8   8  10       17.39       21.24     40.81 o 
  -6   8  10        8.12       12.71     37.18 o 
  -4   8  10       45.96       64.60     35.82 o 
  -2   8  10      107.01      140.11     26.55 o 
   0   8  10       60.92       44.54     35.23 o 
   2   8  10      195.35      239.87     33.67 o 
  -9   9  10        4.78       14.85     37.73 o 
  -7   9  10        5.86        0.00     44.58 o 
  -5   9  10       92.00       86.26     41.44 o 
  -3   9  10      105.51       94.19     39.65 o 
  -1   9  10       26.99        5.09     27.01 o 
   1   9  10      240.38      230.66     58.56 o 
  -4  10  10       85.97       85.64     44.05 o 
 -14   0  11       33.10       20.35     22.35 o 
 -12   0  11        5.27        0.00     24.46 o 
 -10   0  11      599.75      673.76     25.49 o 
  -8   0  11     3021.07     2972.45    110.15 o 
  -6   0  11     2602.81     2756.74     77.27 o 
  -4   0  11     1479.68     1481.00     37.19 o 
  -2   0  11       15.95       21.51     11.01 o 
   0   0  11      612.90      574.66     16.61 o 
   2   0  11       66.64       35.83     32.44 o 
   4   0  11       53.51       31.80     33.83 o 
   6   0  11       12.82        7.58     34.51 o 
 -15   1  11        0.31        0.00     17.62 o 
 -13   1  11      105.86      109.88     19.01 o 
 -11   1  11      327.99      313.22     21.41 o 
  -9   1  11      587.37      576.37     17.30 o 
  -7   1  11     1271.73     1218.60     22.24 o 
  -5   1  11     1872.90     1905.02     36.29 o 
  -3   1  11       13.23       14.50     10.32 o 
  -1   1  11      122.55      131.02     10.89 o 
   1   1  11       10.45        9.17      8.08 o 
   3   1  11       44.08       51.47     21.54 o 
   5   1  11       55.79       50.46     29.29 o 
   7   1  11       20.85        0.00     47.29 o 
 -14   2  11       29.92       30.60     18.33 o 
 -12   2  11        0.85       12.92     17.23 o 
 -10   2  11       59.91       60.39     23.85 o 
  -8   2  11      332.63      330.44     42.80 o 
  -6   2  11       73.14       64.94     11.84 o 
  -4   2  11      186.89      188.97     29.63 o 
  -2   2  11      342.46      362.24     13.19 o 
   0   2  11      287.76      291.37     16.98 o 
   2   2  11      532.50      522.54     22.08 o 
   4   2  11      445.93      384.18     51.83 o 
   6   2  11      167.84      187.73     48.40 o 
 -15   3  11       15.36       11.84     19.38 o 
 -13   3  11       24.98       30.14     17.39 o 
 -11   3  11        1.34        4.36     23.18 o 
  -9   3  11       18.52       29.03     29.93 o 
  -7   3  11       13.17       27.34     23.55 o 
  -5   3  11       74.69       63.97     18.79 o 
  -3   3  11      201.35      196.04     20.58 o 
  -1   3  11     2679.66     2713.03     74.26 o 
   1   3  11     2392.16     2539.57     55.70 o 
   3   3  11      473.17      495.57     27.48 o 
   5   3  11      109.32      132.76     47.57 o 
   7   3  11      219.77      270.72     52.40 o 
 -14   4  11       21.71       36.39     19.47 o 
 -12   4  11      120.79      103.41     28.92 o 
 -10   4  11       90.66      105.26     26.38 o 
  -8   4  11      100.21       86.21     29.15 o 
  -6   4  11      178.16      156.11     33.26 o 
  -4   4  11      875.30      812.97     30.17 o 
  -2   4  11     1303.62     1326.95     35.53 o 
   0   4  11       97.05      119.29     17.90 o 
   2   4  11      239.98      206.82     18.49 o 
   4   4  11      661.97      704.15     45.19 o 
   6   4  11      200.93      162.49     50.10 o 
 -13   5  11       72.68       75.78     26.17 o 
 -11   5  11       88.88      111.51     29.33 o 
  -9   5  11      268.50      257.77     27.96 o 
  -7   5  11      481.66      496.40     47.08 o 
  -5   5  11      275.17      318.54     29.30 o 
  -3   5  11        4.16        6.71     16.90 o 
  -1   5  11      667.13      663.88     28.10 o 
   1   5  11      200.31      198.69     18.70 o 
   3   5  11        1.16        0.00     22.78 o 
   5   5  11       10.97        0.00     38.14 o 
 -12   6  11       96.80       74.71     28.85 o 
 -10   6  11      196.88      230.47     30.56 o 
  -8   6  11      424.64      435.43     50.23 o 
  -6   6  11      723.63      757.87     70.35 o 
  -4   6  11     1199.37     1193.09     46.03 o 
  -2   6  11      193.33      191.91     20.47 o 
   0   6  11      125.41      107.00     18.46 o 
   2   6  11       57.59       60.98     24.34 o 
   4   6  11        0.30        0.00     24.25 o 
 -11   7  11       79.26      102.93     27.17 o 
  -9   7  11      145.80      168.63     42.18 o 
  -7   7  11      529.97      573.07     39.94 o 
  -5   7  11      558.85      560.80     36.19 o 
  -3   7  11       25.08       20.91     18.26 o 
  -1   7  11      120.62      136.58     19.36 o 
   1   7  11       21.35       33.01     22.83 o 
   3   7  11       11.18       13.79     25.09 o 
 -10   8  11        3.12       26.27     43.10 o 
  -8   8  11      100.29      110.99     44.99 o 
  -6   8  11       37.18       24.02     35.23 o 
  -4   8  11       39.53       48.24     33.83 o 
  -2   8  11      164.62      167.69     27.90 o 
   0   8  11      207.01      224.77     30.97 o 
   2   8  11      114.00      127.07     29.68 o 
  -7   9  11      110.37      130.43     49.23 o 
  -5   9  11        0.51        8.28     37.18 o 
  -3   9  11       96.93       95.27     40.32 o 
  -1   9  11      391.10      380.35     41.14 o 
 -14   0  12      140.43      128.86     28.04 o 
 -12   0  12      580.35      560.01     54.07 o 
 -10   0  12      491.59      450.73     35.16 o 
  -8   0  12      830.12      829.61     65.86 o 
  -6   0  12      593.25      638.59     27.75 o 
  -4   0  12        4.05       13.39     15.22 o 
  -2   0  12      764.16      790.78     22.42 o 
   0   0  12        1.27        8.86     11.73 o 
   2   0  12       68.93       83.14     30.89 o 
   4   0  12        8.40        0.00     31.56 o 
   6   0  12        2.46       20.74     35.24 o 
 -15   1  12        8.00        0.00     20.85 o 
 -13   1  12       26.94       64.87     18.32 o 
 -11   1  12      538.80      517.23     25.74 o 
  -9   1  12     1215.38     1176.36     38.02 o 
  -7   1  12      358.53      351.92     18.81 o 
  -5   1  12        2.18        2.23     10.30 o 
  -3   1  12       33.33       49.93     11.44 o 
  -1   1  12      118.42      135.06      9.58 o 
   1   1  12       70.05       76.07     14.53 o 
   3   1  12       36.54       57.96     24.67 o 
   5   1  12       25.79       30.61     25.86 o 
 -14   2  12       36.49       14.17     19.33 o 
 -12   2  12      130.28      109.79     21.51 o 
 -10   2  12       33.55       17.12     20.75 o 
  -8   2  12       24.53       41.53     17.75 o 
  -6   2  12       73.41       66.71     19.10 o 
  -4   2  12      712.27      699.04     22.40 o 
  -2   2  12      499.73      488.15     14.95 o 
   0   2  12      744.35      729.60     31.87 o 
   2   2  12      352.55      340.58     19.03 o 
   4   2  12      130.97      122.22     37.48 o 
   6   2  12       60.95      105.21     43.02 o 
 -13   3  12       14.16       21.71     18.76 o 
 -11   3  12       10.08        7.93     34.05 o 
  -9   3  12       23.41       14.03     32.60 o 
  -7   3  12        2.20        6.45     16.88 o 
  -5   3  12      705.98      714.81     29.13 o 
  -3   3  12     1320.97     1356.30     49.96 o 
  -1   3  12      983.17      990.07     33.90 o 
   1   3  12      623.05      629.07     26.36 o 
   3   3  12      866.29      868.60     39.82 o 
   5   3  12      313.09      367.27     55.69 o 
 -14   4  12       29.07       30.43     18.31 o 
 -12   4  12       11.87       21.90     27.84 o 
 -10   4  12        5.73        3.28     29.53 o 
  -8   4  12       26.32       29.48     31.85 o 
  -6   4  12      135.92      149.45     23.21 o 
  -4   4  12      615.33      655.37     28.62 o 
  -2   4  12      645.53      608.39     27.61 o 
   0   4  12      988.14     1039.18     33.08 o 
   2   4  12      270.11      330.20     46.16 o 
   4   4  12       43.33       40.43     23.76 o 
 -13   5  12       52.65       81.87     28.59 o 
 -11   5  12       53.94       47.68     27.10 o 
  -9   5  12       68.54       98.06     38.95 o 
  -7   5  12      321.98      381.29     47.35 o 
  -5   5  12      583.11      561.18     28.64 o 
  -3   5  12       34.30       34.04     17.88 o 
  -1   5  12        9.81       22.74     15.79 o 
   1   5  12        7.18        8.89     14.86 o 
   3   5  12       96.38       81.60     23.67 o 
 -12   6  12      104.99      108.66     28.72 o 
 -10   6  12      202.85      217.11     43.17 o 
  -8   6  12      427.66      432.17     42.15 o 
  -6   6  12      200.10      184.41     29.29 o 
  -4   6  12       37.15       49.66     18.70 o 
  -2   6  12       20.67       17.28     17.43 o 
   0   6  12        8.24       28.57     15.28 o 
   2   6  12       91.08       66.06     23.91 o 
  -9   7  12      411.84      427.25     53.63 o 
  -7   7  12      155.62      148.77     28.70 o 
  -5   7  12       29.56       32.13     24.22 o 
  -3   7  12       23.39       26.06     18.74 o 
  -1   7  12        4.26       10.71     16.28 o 
   1   7  12       52.15       45.33     27.46 o 
  -8   8  12        1.89       26.18     43.94 o 
  -6   8  12      165.32      147.27     46.22 o 
  -4   8  12      358.67      463.71     38.77 o 
  -2   8  12       71.04       82.25     29.31 o 
   0   8  12       59.47       65.74     48.12 o 
 -14   0  13       96.98       88.71     28.16 o 
 -12   0  13      432.63      410.70     37.85 o 
 -10   0  13      577.39      488.33     36.07 o 
  -8   0  13        1.21        4.01     13.91 o 
  -6   0  13      519.02      519.78     27.13 o 
  -4   0  13        1.62        0.00     15.51 o 
  -2   0  13      195.26      165.93     14.01 o 
   0   0  13       37.36        1.16     30.21 o 
   2   0  13       56.94       42.13     39.05 o 
   4   0  13       54.17       61.72     44.52 o 
 -13   1  13      215.49      171.72     20.76 o 
 -11   1  13      118.10      135.81     19.04 o 
  -9   1  13       54.65       60.94     14.52 o 
  -7   1  13       48.60       41.83     13.83 o 
  -5   1  13       24.15       18.42     10.93 o 
  -3   1  13        4.76        9.95      9.16 o 
  -1   1  13       30.51       29.06     13.19 o 
   1   1  13       84.38       75.25     23.61 o 
   3   1  13        9.71        0.19     25.17 o 
   5   1  13       38.55       85.64     35.14 o 
 -14   2  13       22.34       26.96     21.54 o 
 -12   2  13       40.71       54.56     22.53 o 
 -10   2  13       61.28       58.01     16.64 o 
  -8   2  13       75.01       88.58     17.83 o 
  -6   2  13      167.03      195.09     24.19 o 
  -4   2  13      800.91      814.37     24.60 o 
  -2   2  13      704.03      670.75     23.63 o 
   0   2  13      309.34      312.88     19.83 o 
   2   2  13      252.36      255.76     23.20 o 
   4   2  13       31.41       69.58     42.80 o 
 -13   3  13        0.65       12.57     20.53 o 
 -11   3  13        2.64        1.74     26.37 o 
  -9   3  13       68.27       79.72     23.63 o 
  -7   3  13      566.57      554.32     33.70 o 
  -5   3  13      916.56      955.13     33.29 o 
  -3   3  13      888.41      927.61     32.57 o 
  -1   3  13      980.44      990.50     35.96 o 
   1   3  13      709.76      673.34     32.35 o 
   3   3  13       66.50       39.22     35.83 o 
 -12   4  13        1.29        0.00     36.88 o 
 -10   4  13       45.25       45.21     36.27 o 
  -8   4  13      303.77      338.32     46.42 o 
  -6   4  13      340.29      315.92     25.40 o 
  -4   4  13      523.97      546.54     28.20 o 
  -2   4  13      469.59      521.46     27.25 o 
   0   4  13      364.10      363.23     24.55 o 
   2   4  13      291.13      305.66     46.13 o 
 -11   5  13       87.90      138.56     43.81 o 
  -9   5  13      202.41      175.36     44.69 o 
  -7   5  13       93.98      106.99     21.35 o 
  -5   5  13       14.06       23.11     18.11 o 
  -3   5  13       38.61       49.49     18.03 o 
  -1   5  13       36.71       39.38     17.03 o 
   1   5  13        2.84        8.22     22.13 o 
   3   5  13        5.41        0.00     24.54 o 
 -10   6  13      215.45      215.02     43.92 o 
  -8   6  13       68.12       73.81     25.96 o 
  -6   6  13        5.18        7.25     19.83 o 
  -4   6  13        2.64        0.00     18.74 o 
  -2   6  13       56.08       46.85     18.21 o 
   0   6  13      116.58      112.69     32.26 o 
  -9   7  13       41.06       58.47     28.00 o 
  -7   7  13      120.65      101.84     30.52 o 
  -5   7  13       35.81       29.15     20.83 o 
  -3   7  13       54.14       49.46     19.99 o 
  -1   7  13       77.93       77.82     19.88 o 
  -4   8  13      158.00      181.39     34.32 o 
 -12   0  14       33.31       36.92     26.60 o 
 -10   0  14       49.45       23.25     23.86 o 
  -8   0  14        0.87        5.01     23.28 o 
  -6   0  14       55.35       70.78     17.40 o 
  -4   0  14       27.87       15.27     12.59 o 
  -2   0  14       54.39       55.14     31.05 o 
   0   0  14       34.90       44.91     32.76 o 
   2   0  14      261.85      243.12     47.94 o 
 -13   1  14       56.61       74.34     23.41 o 
 -11   1  14        5.53        0.00     15.95 o 
  -9   1  14       12.13       23.44     18.79 o 
  -7   1  14        5.43       20.82     13.73 o 
  -5   1  14      107.10       94.27     12.56 o 
  -3   1  14       89.27       82.14     13.19 o 
  -1   1  14        4.24       11.17     22.26 o 
   1   1  14        9.83       12.00     24.88 o 
   3   1  14      129.00      142.53     31.40 o 
 -12   2  14       23.75       29.95     22.37 o 
 -10   2  14       33.91       26.22     27.81 o 
  -8   2  14      315.16      324.01     23.77 o 
  -6   2  14      452.10      473.01     26.52 o 
  -4   2  14      276.67      304.27     19.15 o 
  -2   2  14      428.78      393.36     21.14 o 
   0   2  14      209.33      208.53     23.70 o 
   2   2  14        1.68       18.25     24.49 o 
 -11   3  14       65.11       74.99     29.58 o 
  -9   3  14      428.57      475.41     33.34 o 
  -7   3  14      445.60      488.87     34.37 o 
  -5   3  14      641.76      615.48     29.98 o 
  -3   3  14      931.40     1005.61     42.14 o 
  -1   3  14      520.76      544.84     28.35 o 
   1   3  14       13.34       19.08     39.50 o 
 -12   4  14       82.86       94.62     31.49 o 
 -10   4  14       84.06       99.15     35.82 o 
  -8   4  14      175.42      188.72     27.14 o 
  -6   4  14      378.87      371.23     27.13 o 
  -4   4  14      454.60      464.63     28.67 o 
  -2   4  14      362.24      361.57     26.24 o 
   0   4  14       93.94      115.65     19.10 o 
   2   4  14        6.60       12.29     38.62 o 
 -11   5  14       57.27       22.75     39.90 o 
  -9   5  14       67.71       70.46     39.59 o 
  -7   5  14       19.03       21.85     19.39 o 
  -5   5  14       14.60        4.37     17.86 o 
  -3   5  14        7.42       10.13     18.09 o 
  -1   5  14       21.70       24.16     17.31 o 
   1   5  14       89.81       57.65     25.98 o 
  -8   6  14        8.24        0.00     25.08 o 
  -6   6  14        4.17        7.59     19.54 o 
  -4   6  14      133.58      114.49     21.95 o 
  -2   6  14       39.27       35.29     19.38 o 
  -5   7  14       21.01       10.15     20.87 o 
 -12   0  15       14.57        0.18     29.47 o 
 -10   0  15        0.59        4.71     22.92 o 
  -8   0  15        8.99       13.21     22.88 o 
  -6   0  15        2.76        0.00     17.07 o 
  -4   0  15        1.54        0.00     27.32 o 
  -2   0  15       61.06       70.21     35.12 o 
   0   0  15      270.42      280.12     49.33 o 
 -11   1  15        7.20        8.05     17.53 o 
  -9   1  15      102.72      104.27     22.20 o 
  -7   1  15       46.02       47.40     18.27 o 
  -5   1  15        8.58       14.52     12.04 o 
  -3   1  15       14.05       23.88     18.55 o 
  -1   1  15      135.25      138.93     23.67 o 
   1   1  15      185.55      168.28     23.32 o 
 -12   2  15      136.32      153.63     26.30 o 
 -10   2  15       71.96       66.95     28.65 o 
  -8   2  15      167.27      167.69     22.15 o 
  -6   2  15      343.63      336.58     21.89 o 
  -4   2  15      336.53      341.38     18.35 o 
  -2   2  15       26.30       40.22     18.91 o 
   0   2  15       13.38       16.48     18.76 o 
 -11   3  15      107.94      120.14     27.97 o 
  -9   3  15      284.64      288.33     25.34 o 
  -7   3  15      483.97      489.57     30.95 o 
  -5   3  15      677.92      652.21     33.09 o 
  -3   3  15      159.66      167.55     22.56 o 
  -1   3  15       12.00       18.83     22.48 o 
 -10   4  15       50.67       55.20     25.74 o 
  -8   4  15      175.45      153.34     23.28 o 
  -6   4  15      294.03      253.10     26.10 o 
  -4   4  15      213.62      208.65     23.92 o 
  -2   4  15       49.68       51.36     18.58 o 
   0   4  15        0.56        8.42     45.30 o 
  -9   5  15       37.22       26.17     21.99 o 
  -7   5  15       10.35       12.14     21.54 o 
  -5   5  15        9.44       12.89     20.17 o 
  -3   5  15       38.67       43.62     19.50 o 
 -10   0  16        9.03        0.00     29.25 o 
  -8   0  16        8.94       17.13     23.07 o 
  -6   0  16        2.30        0.00     23.45 o 
  -4   0  16      146.65      120.34     35.86 o 
  -2   0  16      473.87      505.18     52.79 o 
  -9   1  16       28.09       46.57     22.88 o 
  -7   1  16       16.24       38.87     24.25 o 
  -5   1  16       39.01       24.39     22.54 o 
  -3   1  16      177.93      238.45     25.23 o 
  -1   1  16      111.48      126.70     24.76 o 
 -10   2  16      138.98      127.24     30.64 o 
  -8   2  16      169.23      143.37     32.32 o 
  -6   2  16       84.10       86.87     16.85 o 
  -4   2  16        0.81        4.78     22.89 o 
  -2   2  16        1.77        0.00     22.23 o 
  -9   3  16      329.02      319.25     37.70 o 
  -7   3  16      319.57      328.34     24.84 o 
  -5   3  16       12.80        5.55     16.15 o 
  -3   3  16       17.90       22.15     23.62 o 
  -6   4  16       68.26       43.74     22.69 o 
  -4   4  16       10.48        0.00     19.83 o 
  -6   0  17      282.45      285.11     56.85 o 
  -7   1  17       40.83       49.37     39.05 o 
                                                 
